# Supplementary material for: Regulating the expression of gene drives is key to increasing their invasive potential and the mitigation of resistance
Source: PLoS Genet. 2021 Jan 29;17(1):e1009321. doi: 10.1371/journal.pgen.1009321 (PMC7886172; doi:10.1371/journal.pgen.1009321)
Supplement: S1 Data — Includes all raw data points, lists of test statistics and sample sizes. (XLSX) [file pgen.1009321.s004.xlsx]

## Sheet: Fig 2 - Phenotype Assays
	Phenotypic assays shown in Figure 2: Larval counts, egg counts, and fraction of gene drive amongst progeny (%RFP+)
																			Data plotted on graphs in Figure2B-I
																				Larval Counts																								Transgenic Rates
																				Hammond et al. 2017				This study																				Hammond et al. 2017		This study
																				WT (Vas)	Vas M->F	Vas M->M		WT (zpg)	Zpg F->M	Zpg M->M	Zpg F->F	Zpg M->F		WT (nos)	Nos F->M	Nos M->M	Nos F->F	Nos M->F		WT (exu)	Exu F->M	Exu M->M	Exu F->F	Exu M->F				Vasa M->M	Vasa M->F	Vas F->M		Zpg F->M	Zpg M->M
																				19	5	3		156	104	130	19	15			60	104	9	2			176	180		120				100	100			82	98
																				0	3	73		61	141	136	21	32		0	4		40	141		147	235	151	0	0				100	100	65		90	98
																				72	0	4		127	150	74	155	65			55	50	37	11		151	158	143	129	145				100	66.7	86		56	100
																				114	0	1		49	80	126	61	37		148	83	5	6	11		172	0	74	158	140				100	100	49		92	100
																				123	2	0		110	131	146	114	57		0	0	109	2	2		194	108	152	107	134				100	100	43		98	94
																				76	20	81		132	131	1	89	48		129	72	9	2	34		159		165	108	145				100	100	48
																				111	1	56		0	109	109	0	60		155	0	51	144	1		148			155	172				100	100	78		100
																				0	1	89		105	154	72	40	0		105	47	59	11	97		204	11	105	116					100	100	83		86	100
																				147	4	140		143	124	147	0			137	0	114	80	3		223	4		137	125				100	100	51		96	100
																				120	28	147		121	123	113	12	100		128	87	64	25	0		120	203	173	146	125				100	100	59		98	100
																				0	9	97		122	139	141	15	59		116	90	80	1	15		139	170	44	109					100	100	52		72	100
																				111	0	89		60	119	112	34	127			78	32	38	62		167	167	152	171	115				100	100	50		98	76
																				67	3	0		52	129	149	0	58		125	28	32	74	31		165	152	152	150	148				100	66.7	49		100	98
																				0	18	95		130	126	118	14	98		97	95	96	80	101		176		217	124					100	100	56		100	90
																				124	5	0		0	111	109	0	90			55	13	22	7		18	176	152	128					100	100	54		88	94
																				81	3	0		128	136	18	81	25		54		89	30	85		212	129	141	55	2				100	100	87		98	98
																				0	1	157		165	125	113	24	51		111	50	84	57	58		142	157	124	135	99				100	100	74		94	77.8
																				105	10	33		124	150	117	105	34		130	10	80	71	92		146	148	142	165	143				100	100	54		86	90
																				133	11	0		99	97	107	100	27		139	86	92	43	70		172	88	170		130				98	100	46		100	96
																				137	19	61		138	133	0	40	120		74	66	40		94		160	73	162	58	163				100	100	41		86	96
																				108	7	140		122	0	89	20	35		89		68		88			49			151				100	100	75		82
																				119	2	124		116	81	0	28	0		116		54		67				163	152	164				100	100	51			100
																				0	2	0		113	141	106	103	11		116		18				163	138		116	121				100	100	51		98
																				119	29	59		111	129	127	20	57		143		86		78		151	157	18		134				100	100			100	94
																				93	0	71		122	146	90	84	12		126				100		139	162	171	115	159				100	100	79		96
																				107	0	131		141	108	120	84	80		77				120		173	148		53	158				100	100	71		82
																				114	0	1		111	137	123	20	90		121				53		172		161		99				100	100	65		100	86
																				173	12	122		118	64	122	17	112		128				14		151	28	129	140	130				90	100	60		86	90
																				84	6	126		108	142	162	59	115						100		153	135	125	162	0				100	100	47		96	100
																				85	25	101		86	132	123	151	86		32				76		124	162	0	104	57				100		89		96	88
																				125	9	118		132	128	102	102	88		120				70		192								100		86		70.6	80
																				148	5	0		87	94	115	0	128		89						172								100		46		96	74
																				0	0	93		136	112		12	34		138				9												88		72	100
																				140	0	145		112	88		64	112						98												65		98	94
	Figure 2. Comparison of fecundity and homing rates in mosquitoes containing Cas9-based gene drives under regulation of zpg, nos and exu germline promoters. Phenotypic assays were performed to measure fecundity and transmission rates for each of three drives. CRISPRh heterozygotes of both sexes were crossed to wild-type (panel A, F1) and their CRISPRh heterozygous progeny were subsequently also cr…																			0	0	97		153	106		54	15		86				85												55		100	100
																				111	6	105		101	100		49	58		0																		98
																				0	4	42		95			36	9		119																43		82
																				92	7	97		105			114			88																71
																						139		106						114																50
																						139		121						129																75
																								127																						59
																								120																						64
																								77																						50
																								116																						65
																								125																						52
																																														58
																																														62
																																														47
																																														49
																																														51
																																														49
																																														75
																																														46
																																														56
																																														71
		Comparative statistcs shown in Figure 2						Comparative statistcs shown in Figure 2																																						39
		Transmission rates (fraction RFP+ amongst progeny of heterozygotes)						Fecundity (larvae vs control)
		Mann-Whitney Test (two-tailed)						Kryskal-Wallis Test	Mean rank diff.	Significant?	Summary	Adjusted P Value																																		52
			Summary	P Value				WT (vas) vs. Vas M->F	34.63	Yes	****	<0.0001																																		75
		Nos M vs. Nos F	ns	0.0755				WT (vas) vs. Vas M->M	2.968	No	ns	>0.9999
		Zpg M vs. Zpg F	****	<0.0001				WT (zpg) vs. Zpg F->M	-13.36	No	ns	>0.9999								WT (Vas)	Vas M->F	Vas M->M		WT (zpg)	Zpg F->M	Zpg M->M	Zpg F->F	Zpg M->F		WT (nos)	Nos F->M	Nos M->M	Nos F->F	Nos M->F		WT (exu)	Exu F->M	Exu M->M	Exu F->F	Exu M->F				Vasa M->M	Vasa M->F	Vas F->M		Zpg F->M	Zpg M->M
		Exu M vs. Exu F	****	<0.0001				WT (zpg) vs. Zpg M->M	4.19	No	ns	>0.9999							MEAN	83.1053	6.76316	74.4		108.511	117.222	103.656	51.0789	59.5833		102.324	50.8421	62.1304	40.6316	56.8182		158.793	125.36	134.64	119.72	118.423			MEAN	99.625	97.7034	60.2182		90.6457	93.5103
								WT (zpg) vs. Zpg F->F	63.45	Yes	****	<0.0001							MEDIAN	106	4	89		116	125.5	114	38	57.5		116	55	64	37	67		160	148	152	128	132			MEDIAN	100	100	56		96	96
			Summary	P Value				WT (zpg) vs. Zpg M->F	57.1	Yes	****	<0.0001
		Vasa M->M vs. Vas F->M	****	<0.0001				WT (nos) vs. Nos F->M	44.42	Yes	***	0.0001							Data points shown in red are from females whose mating status could not be confirmed. Because these individuals produced eggs but not larvae, the data has been included.
		Zpg F->M vs. Zpg M->M	ns	0.257				WT (nos) vs. Nos M->M	33.05	Yes	**	0.0039
		Zpg F->F vs. Zpg M->F	ns	0.0522				WT (nos) vs. Nos F->F	51.76	Yes	****	<0.0001
		Nos F->M vs. Nos M->M	ns	0.066				WT (nos) vs. Nos M->F	36.81	Yes	***	0.0002
		Nos F->F vs. Nos M->F	***	0.0006				WT (exu) vs. Exu F->M	23.32	No	ns	0.0931
		Exu F->M vs. Exu M->M	ns	0.4877				WT (exu) vs. Exu M->M	19.04	No	ns	0.2558
		Exu F->F vs. Exu M->F	ns	0.9877				WT (exu) vs. Exu F->F	39.7	Yes	***	0.0004
								WT (exu) vs. Exu M->F	37.9	Yes	***	0.0008
		Summary of phenotype assay data. Highlighted cells represent the data used in Figure 2.
				RFP (drive) Inheritance		Fertility					Eggs over generations					Larvae over generations					Hatching Rate over generations					Inheritance over generations
				Average % RFP	Average % Homing	Eggs	Larvae	Average Hatching	Relative fecundity		G2	G3	G4	~G20	~G25	G2	G3	G4	~G20	~G25	G2	G3	G4	~G20	~G25	G2	G3	G4	~G20	~G25
		Zpg	M->F	0.978	0.956	81.8	59.6	0.707	0.549309		59.3125	53.4286		81.7838		25.4375	31.3571		59.5833		0.434068	0.52394		0.706983		0.908105	1		0.977823	0.951
			F->F	0.991	0.982	68.3	51.1	0.702	0.470968		137.722	112.458		68.2632		119.611	67.2917		51.0789		0.863573	0.594293		0.70173		0.978062	0.956754		0.991279	0.993
			M->M	0.935	0.87	110.6	103.7	0.91	0.95576		96	91.75		107.273		82.1667	77.65		103.656		0.836918	0.829263		0.910231		0.884167	0.976393		0.935096	0.948
			F->M	0.906	0.812	126.9	117.2	0.921	1.08018		74.1667	99.0435		126.944		52.3333	72.2174		117.222		0.681681	0.718409		0.921259		0.863243	0.900789		0.906453	0.935857
			Homozygous M->F	0.987	0.974	76.7	60.7	0.737	0.559447					76.7					60.7					0.737					0.987
			Homozygous M->M	0.957	0.914	99.1	88.5	0.792	0.815668					99.1					88.5					0.792					0.957
			WT (zpg control)			113.7	108.5	0.95						113.7					108.5					0.95
		Nos	M->F	0.996	0.992	78.9	56.8	0.609	0.55523			64.3333	89.9				34.5333	75.3889				0.445137	0.73118				1	0.993263		0.986014
			F->F	0.852	0.704	64.9	40.6	0.535	0.396872			51.1818	83.875				32.4545	51.875				0.485186	0.60328				0.84506	0.862189		0.762
			M->M	0.991	0.982	76.9	62.1	0.763	0.607038			73.6667	77.9444				55.4	64				0.579895	0.813229				0.995506	0.989386		0.965226
			F->M	0.836	0.672	79.8	50.8421	0.601	0.49699			76.5	81.1429				45.6667	53.2308				0.539203	0.62922				0.731403	0.883852		0.888383
			WT (nos control)			108.3	102.3	0.799
		Exu	M->F	0.503333	0.00666667	140.259	118.423	0.805151	0.74577					140.259					118.423					0.805151						0.503333
			F->F	0.5175	0.035	128.846	119.72	0.881059	0.753937					128.846					119.72					0.881059						0.5175
			M->M	0.650078	0.300155	149.4	134.64	0.897297	0.847896					149.4					134.64					0.897297						0.650078
			F->M	0.63072	0.261439	167.111	125.36	0.681107	0.789455					167.111					125.36					0.681107						0.63072
			WT (exu control)			168.483	158.793	0.93682						168.483					158.793					0.93682
			*Note that in this table are average % values, not total RFP+ amongst all progeny counted etc. All individual data points are listed in columns D:TK of this sheet
			Summary - Fecundity (Number of larval progeny of heterozygotes)
				Zpg F->M	Zpg M->M	Zpg F->F	Zpg M->F	WT (zpg)	Nos F->M	Nos M->M	Nos F->F	Nos M->F	WT (nos)	Vas M->F	Vas M->M	WT	Exu F->M	Exu M->M	Exu F->F	Exu M->F	WT (exu)
			Number of values	36	32	38	36	45	19	23	19	33	34	38	40	38	25	25	25	26	29
			Minimum	0	0	0	0	0	0	5	1	0	0	0	0	0	0	0	0	0	18
			25% Percentile	104.5	93	16.5	28.25	100	10	32	9	11	87.5	0.75	3.25	14.25	80.5	124.5	107.5	111	146.5
			Median	125.5	114	38	57.5	116	55	64	37	67	116	4	89	106	148	152	128	132	160
			75% Percentile	136.8	126.8	85.25	90	127.5	83	89	71	93	129	9.25	123.5	120.8	164.5	164	151	148.8	172.5
			Maximum	154	162	155	128	165	95	114	144	141	155	29	157	173	235	217	171	172	223
			Range	154	162	155	128	165	95	109	143	141	155	29	157	173	235	217	171	172	205
			Mean	117.2	103.7	51.08	59.58	108.5	50.84	62.13	40.63	56.82	102.3	6.763	74.4	83.11	125.4	134.6	119.7	118.4	158.8
			Std. Deviation	29.59	42.93	43.78	38.65	34.67	33.95	33.18	36.86	41.66	41.79	8.125	54.08	53.72	63.88	51	41.05	49.62	36.3
			Std. Error of Mean	4.931	7.59	7.103	6.441	5.169	7.789	6.919	8.456	7.253	7.167	1.318	8.55	8.714	12.78	10.2	8.209	9.731	6.741
			Lower 95% CI of mean	107.2	88.18	36.69	46.51	98.09	34.48	47.78	22.87	42.04	87.74	4.092	57.11	65.45	98.99	113.6	102.8	98.38	145
			Upper 95% CI of mean	127.2	119.1	65.47	72.66	118.9	67.21	76.48	58.4	71.59	116.9	9.434	91.69	100.8	151.7	155.7	136.7	138.5	172.6
			Sum	4220	3317	1941	2145	4883	966	1429	772	1875	3479	257	2976	3158	3134	3366	2993	3079	4605
				Zpg F->M	Zpg M->M	Zpg F->F	Zpg M->F	WT (zpg)	Nos F->M	Nos M->M	Nos F->F	Nos M->F	WT (nos)	Vas M->F	Vas M->M	WT	Exu F->M	Exu M->M	Exu F->F	Exu M->F	WT (exu)
			Test for normal distribution
			Anderson-Darling test
			A2*	1.244	2.287	1.225	0.5426	1.993	0.7296	0.3152	0.6136	1.155	1.941	2.784	1.485	2.21	1.225	1.711	0.9672	2.173	1.209
			P value	0.0026	<0.0001	0.003	0.1523	<0.0001	0.0473	0.5197	0.0943	0.0044	<0.0001	<0.0001	0.0007	<0.0001	0.0027	0.0002	0.0123	<0.0001	0.0031
			Passed normality test (alpha=0.05)?	No	No	No	Yes	No	No	Yes	Yes	No	No	No	No	No	No	No	No	No	No
			P value summary	**	****	**	ns	****	*	ns	ns	**	****	****	***	****	**	***	*	****	**
			D'Agostino & Pearson test
			K2	27.91	12.74	3.936	5.449	19.88	4.154	2.607	8.061	7.873	11.66	14.67	15.92	6.497	2.741	10.53	10.04	12.7	25.91
			P value	<0.0001	0.0017	0.1398	0.0656	<0.0001	0.1253	0.2716	0.0178	0.0195	0.0029	0.0007	0.0003	0.0388	0.254	0.0052	0.0066	0.0017	<0.0001
			Passed normality test (alpha=0.05)?	No	No	Yes	Yes	No	Yes	Yes	No	No	No	No	No	No	Yes	No	No	No	No
			P value summary	****	**	ns	ns	****	ns	ns	*	*	**	***	***	*	ns	**	**	**	****
			Shapiro-Wilk test
			W	0.8437	0.8135	0.9046	0.9479	0.8667	0.8876	0.9545	0.8844	0.9091	0.8382	0.7896	0.8869	0.8582	0.8937	0.8406	0.8819	0.778	0.8325
			P value	0.0001	<0.0001	0.0034	0.09	0.0001	0.0292	0.362	0.0257	0.0092	0.0002	<0.0001	0.0008	0.0002	0.0134	0.0012	0.0075	<0.0001	0.0003
			Passed normality test (alpha=0.05)?	No	No	No	Yes	No	No	Yes	No	No	No	No	No	No	No	No	No	No	No
			P value summary	***	****	**	ns	***	*	ns	*	**	***	****	***	***	*	**	**	****	***
			Kolmogorov-Smirnov test
			KS distance	0.1607	0.2405	0.1529	0.1094	0.193	0.1487	0.1397	0.1586	0.1756	0.1999	0.2026	0.1785	0.1845	0.2027	0.2296	0.1909	0.2434	0.1893
			P value	0.0194	<0.0001	0.0252	>0.1000	0.0002	>0.1000	>0.1000	>0.1000	0.0112	0.0014	0.0004	0.0025	0.0022	0.0094	0.0015	0.0194	0.0004	0.0093
			Passed normality test (alpha=0.05)?	No	No	No	Yes	No	Yes	Yes	Yes	No	No	No	No	No	No	No	No	No	No
			P value summary	*	****	*	ns	***	ns	ns	ns	*	**	***	**	**	**	**	*	***	**
			Number of values	36	32	38	36	45	19	23	19	33	34	38	40	38	25	25	25	26	29
			Summary - Transmission rates (fraction RFP+ amongst progeny of heterozygotes)
																				Grouped by drive and sex (i.e. ignoring sex of drive parent)
				Nos F->M	Nos M->M	Nos F->F	Nos M->F	Zpg F->M	Zpg M->M	Zpg F->F	Zpg M->F	Vas F->M	Vasa M->M	Vasa M->F	Exu F->M	Exu M->M	Exu F->F	Exu M->F			Nos M	Nos F	Zpg M	Zpg F	Exu M	Exu F
			Number of values	16	22	19	29	35	29	33	34	55	32	29	24	24	24	24		Number of values	38	48	64	67	48	48
			Minimum	46	95	40	90	56	74	90	88.9	39	90	66.7	25	44	38	0		Minimum	46	40	56	88.9	25	0
			25% Percentile	66.25	98.75	71	100	86	90	100	95.5	49	100	100	58	58	44.5	46.5		25% Percentile	95.75	100	86	98	58	46
			Median	94.5	100	100	100	96	96	100	100	56	100	100	65	64	52	52		Median	100	100	96	100	65	52
			75% Percentile	100	100	100	100	98	100	100	100	71	100	100	66	74	56	56		75% Percentile	100	100	100	100	71.5	56
			Maximum	100	100	100	100	100	100	100	100	89	100	100	96	80	66	62		Maximum	100	100	100	100	96	66
																				Range	54	60	44	11.1	71	66
			Mean	83.56	99.14	85.21	99.62	90.65	93.51	99.13	97.79	60.22	99.63	97.7	63.08	65	51.75	50.33
			Std. Deviation	20.04	1.457	21.66	1.86	10.62	7.918	2.255	3.267	13.87	1.792	8.587	11.95	9.727	8.136	11.91		Mean	92.58	93.92	91.94	98.45	64.04	51.04
			Std. Error of Mean	5.011	0.3107	4.969	0.3453	1.796	1.47	0.3925	0.5603	1.87	0.3167	1.595	2.44	1.985	1.661	2.431		Std. Deviation	14.99	15.25	9.531	2.874	10.82	10.11
																				Std. Error of Mean	2.432	2.201	1.191	0.3511	1.562	1.46
			Lower 95% CI of mean	72.88	98.49	74.77	98.91	87	90.5	98.33	96.65	56.47	98.98	94.44	58.04	60.89	48.31	45.31
			Upper 95% CI of mean	94.24	99.78	95.65	100.3	94.3	96.52	99.93	98.93	63.97	100.3	101	68.13	69.11	55.19	55.36		Lower 95% CI of mean	87.65	89.49	89.56	97.75	60.9	48.1
																				Upper 95% CI of mean	97.51	98.34	94.32	99.15	67.18	53.98
			Sum	1337	2181	1619	2889	3173	2712	3271	3325	3312	3188	2833	1514	1560	1242	1208
																				Sum	3518	4508	5884	6596	3074	2450
			D'Agostino & Pearson normality test
			K2	3.021	14.04	4.517	69.38	14.59	8.446	44.85	9.796	6.243	73.04	46.02	11.08	0.7307	1.268	44.07
			P value	0.2207	0.0009	0.1045	<0.0001	0.0007	0.0147	<0.0001	0.0075	0.0441	<0.0001	<0.0001	0.0039	0.694	0.5305	<0.0001
			Passed normality test (alpha=0.05)?	Yes	No	Yes	No	No	No	No	No	No	No	No	No	Yes	Yes	No
			P value summary	ns	***	ns	****	***	*	****	**	*	****	****	**	ns	ns	****
			Additional Nomality and Lognormality Tests																	Grouped by drive and sex (i.e. ignoring sex of drive parent)
			Grouped by drive and sex and drive parent
				Nos F->M	Nos M->M	Nos F->F	Nos M->F	Zpg F->M	Zpg M->M	Zpg F->F	Zpg M->F	Vas F->M	Vasa M->M	Vasa M->F	Exu F->M	Exu M->M	Exu F->F	Exu M->F			Nos M	Nos F	Zpg M	Zpg F	Exu M	Exu F
			Test for normal distribution																	Test for normal distribution
			Anderson-Darling test																	Anderson-Darling test
			A2*	1.351	3.144	2.505	10.07	2.112	2.108	7.64	4.11	1.636	10.87	10.07	1.31	0.3637	0.2746	2.553		A2*	7.488	12.14	3.949	11.53	0.7799	1.878
			P value	0.0011	<0.0001	<0.0001	<0.0001	<0.0001	<0.0001	<0.0001	<0.0001	0.0003	<0.0001	<0.0001	0.0016	0.4112	0.6308	<0.0001		P value	<0.0001	<0.0001	<0.0001	<0.0001	0.0399	<0.0001
			Passed normality test (alpha=0.05)?	No	No	No	No	No	No	No	No	No	No	No	No	Yes	Yes	No		Passed normality test (alpha=0.05)?	No	No	No	No	No	No
			P value summary	**	****	****	****	****	****	****	****	***	****	****	**	ns	ns	****		P value summary	****	****	****	****	*	****
			D'Agostino & Pearson test																	D'Agostino & Pearson test
			K2	3.021	14.04	4.517	69.38	14.59	8.446	44.85	9.796	6.243	73.04	46.02	11.08	0.7307	1.268	44.07		K2	25.5	40.32	23.67	32.63	10.47	52.38
			P value	0.2207	0.0009	0.1045	<0.0001	0.0007	0.0147	<0.0001	0.0075	0.0441	<0.0001	<0.0001	0.0039	0.694	0.5305	<0.0001		P value	<0.0001	<0.0001	<0.0001	<0.0001	0.0053	<0.0001
			Passed normality test (alpha=0.05)?	Yes	No	Yes	No	No	No	No	No	No	No	No	No	Yes	Yes	No		Passed normality test (alpha=0.05)?	No	No	No	No	No	No
			P value summary	ns	***	ns	****	***	*	****	**	*	****	****	**	ns	ns	****		P value summary	****	****	****	****	**	****
			Shapiro-Wilk test																	Shapiro-Wilk test
			W	0.7961	0.6677	0.708	0.2106	0.8181	0.7984	0.4473	0.7212	0.9192	0.2194	0.2812	0.8411	0.9603	0.964	0.6207		W	0.5656	0.4585	0.8115	0.6108	0.9342	0.7758
			P value	0.0024	<0.0001	<0.0001	<0.0001	<0.0001	<0.0001	<0.0001	<0.0001	0.0012	<0.0001	<0.0001	0.0015	0.445	0.5236	<0.0001		P value	<0.0001	<0.0001	<0.0001	<0.0001	0.0098	<0.0001
			Passed normality test (alpha=0.05)?	No	No	No	No	No	No	No	No	No	No	No	No	Yes	Yes	No		Passed normality test (alpha=0.05)?	No	No	No	No	No	No
			P value summary	**	****	****	****	****	****	****	****	**	****	****	**	ns	ns	****		P value summary	****	****	****	****	**	****
			Kolmogorov-Smirnov test																	Kolmogorov-Smirnov test
			KS distance	0.2939	0.3597	0.3316	0.5118	0.2357	0.2143	0.4385	0.3393	0.1597	0.5204	0.5365	0.1953	0.1211	0.116	0.233		KS distance	0.3536	0.4467	0.2117	0.3922	0.1157	0.1627
			P value	0.0007	<0.0001	<0.0001	<0.0001	<0.0001	0.0015	<0.0001	<0.0001	0.0013	<0.0001	<0.0001	0.0186	>0.1000	>0.1000	0.0016		P value	<0.0001	<0.0001	<0.0001	<0.0001	>0.1000	0.0027
			Passed normality test (alpha=0.05)?	No	No	No	No	No	No	No	No	No	No	No	No	Yes	Yes	No		Passed normality test (alpha=0.05)?	No	No	No	No	Yes	No
			P value summary	***	****	****	****	****	**	****	****	**	****	****	*	ns	ns	**		P value summary	****	****	****	****	ns	**
			Number of values	16	22	19	29	35	29	33	34	55	32	29	24	24	24	24		Number of values	38	48	64	67	48	48
[truncated: 56 more columns]

## Sheet: Fig 3 + Fig S3 - Embryonic EJ
This file contains data used estimates rates of embryonic end-joining, as represented in figure 3 and supplementary figure 3
		Supplementary Figure 3
																	Figure 3
																	Figure 3. Heritability and rates of formation of mutations caused by parentally deposited nuclease from different gene drive constructs. (A) zpg-CRISPRh, nos-CRISPRh or vas2-CRISPRh were crossed to a homozygous resistant strain (r1 203-GAGGAG) (F1) to generate F2 heterozygotes containing both a gene drive and resistant allele (GD/r1). F2 heterozygotes and r1/r1 homozygotes (control) were crossed …
		S3 Fig. Depletion of wild-type target site alleles and formation of mutations caused by parentally deposited nuclease from different gene drive constructs. zpg-CRISPRh ,(‘Zpg’), nos-CRISPRh (‘Nos’)or vas2-CRISPRh (‘Vas’) were crossed to a homozygous resistant strain (homozygous for the r1 r1 allele 203-GAGGAG) to generate F1 heterozygotes containing both a gene drive and resistant allele (GD/r1).…
		Allele frequences in the F2
		F2	WT	R1	Total Novel R	Novel R In-frame	Novel R Out-of-frame	Embryonic EJ est. (novel EJ only)	n	Embyronic EJ (based on expected R1 of 0.5)
		Control	0.4917	0.5079	0.000456637	0.000355816	0.000100822	0.000927829	11	0.0167133
		Vas2 F	0.0545109	0.594042	0.351439	0.227673	0.123774	0.86572	4	0.890962
		Vas2 M	0.4991	0.4909	0.0100245	0.00350012	0.0065244	0.0196897	3	0.00184904
		Nos F	0.4121	0.5201	0.0679576	0.0422711	0.0256866	0.141561	6	0.176115
		Nos M	0.4991	0.4978	0.00316997	0.000872278	0.00229769	0.00631128	2	0.00193993
		Zpg F	0.4919	0.5003	0.0077628	0.00621716	0.00154563	0.0155361	4	0.0161256
		Zpg M	0.5267	0.4702	0.00312078	0.00289625	0.000224527	0.00589025	4	-0.0533584
		Allele frequences in the F3
		F3	WT	R1	Novel R	Novel R In-frame	Novel R Out-of-frame	Embryonic EJ est. (novel EJ only)	n	Embyronic EJ (based on expected R1 of 0.25)
		Control	0.739689	0.259974	0.000372625	0.000311283	6.1342e-05	0.0014905	18	0.020693
		Vas2 F	0.515532	0.309476	0.174992	0.101013	0.0739791	0.699968	5	0.468936
		Vas2 M	0.716463	0.283247	0.00028973	0.000223998	6.57319e-05	0.00115892	6	0.067073
		Nos F	0.705951	0.267829	0.0262194	0.0110663	0.015153	0.104877	8	0.0880975
		Nos M	0.743076	0.256541	0.000383074	0.000321336	6.17378e-05	0.00153229	5	0.0138486
		Zpg F	0.743963	0.255804	0.000232783	0.000200507	3.22755e-05	0.000931131	13	0.0120734
		Zpg M	0.745041	0.254671	0.000287137	0.000203443	8.36943e-05	0.00114855	8	0.00991716
		Novel R																						Novel R
		See Supplementary Figure 3a, and schematic of crosses in Figure 3a
		Fraction of novel R alleles (excluding original R1-GAGGAG, or where specificified R1b-GAG) amongst pooled amplicon sequencing reads																						Statistical tests
		F2											F3											F2											F3
																										Control	Vas F	Vas M	Nos F	Nos M	Zpg F	Zpg M					Control	Vas F	Vas M	Nos F	Nos M	Zpg F	Zpg M
			Control	Vas F	Vas M	Nos F	Nos M	Zpg F	Zpg M				Control	Vas F	Vas M	Nos F	Nos M	Zpg F	Zpg M	Zpg M (R1B)					Number of values	11	3	3	6	2	4	4				Number of values	19	11	10	14	11	12	8
			0.000493	0.324292	0.012405	0.088717	0.000864	0.016369	0.001128				0.00037	0.238439	0.000235	0.135459	0.000881	0.000273	0.000303	0.00467163
			0.000413	0.362863	0.01707	0.05866	0.005476	0.012558	0.010416				0.00037	0.097133	0.000225	0.033959	0.000146	0.000267	0.000234	0.00028487					Minimum	0.000304	0.3243	0.000599	0.0187	0.000864	0.000785	0.000414				Minimum	0.00021	0.09526	0.00019	0.000173	0.000146	0.000161	0.000224
			0.000386	0.367161	0.000599	0.11442		0.00134	0.000525				0.000278	0.204855	0.000365	0.000173	0.000219	0.000172	0.00023	0.00192217					25% Percentile	0.000389	0.3243	0.000599	0.04867	0.000864	0.0009238	0.0004418				25% Percentile	0.000289	0.1553	0.0002173	0.000421	0.000201	0.0001763	0.000231
			0.000394			0.06677		0.000785	0.000414				0.000428	0.09526	0.000194	0.030156	0.000172	0.000238	0.000224	0.000609832					Median	0.000444	0.3629	0.01241	0.06316	0.00317	0.006949	0.0008265				Median	0.000347	0.1697	0.0003275	0.01067	0.000219	0.00024	0.0002555
			0.000626			0.059547							0.000391	0.216022	0.00019	0.033289	0.000215	0.000173	0.000235	0.000796153					75% Percentile	0.000535	0.3672	0.01707	0.09514	0.005476	0.01542	0.008094				75% Percentile	0.000391	0.216	0.0003655	0.039	0.000593	0.0002718	0.000354
			0.000535			0.018704							0.000282	0.225762	0.000338	0.017599	0.000203	0.000208	0.000371	0.000280759					Maximum	0.000626	0.3672	0.01707	0.1144	0.005476	0.01637	0.01042				Maximum	0.001004	0.2384	0.000379	0.1355	0.000881	0.000308	0.000423
			0.000304										0.001004	0.160981	0.000367	0.054139	0.000593	0.000298	0.000423	0.000625964
			0.00049										0.000323	0.168957	0.000335	0.054294	0.000444	0.000242	0.000276	0.00942294					Mean	0.0004566	0.3514	0.01002	0.0678	0.00317	0.007763	0.003121				Mean	0.0003726	0.1752	0.0002948	0.02633	0.0003829	0.0002328	0.000287
			0.000444										0.000347	0.195244	0.00032	0.001091	0.000676	0.000161		0.00219175					Std. Deviation	9.2e-05	0.02361	0.00849	0.03217	0.003261	0.007895	0.004874				Std. Deviation	0.0001633	0.0476	7.523e-05	0.03724	0.0002468	5.159e-05	7.432e-05
			0.000549										0.000305	0.169687	0.000379	0.000425	0.000201	0.000308		0.000225295					Std. Error of Mean	2.774e-05	0.01363	0.004901	0.01313	0.002306	0.003948	0.002437				Std. Error of Mean	3.747e-05	0.01435	2.379e-05	0.009953	7.442e-05	1.489e-05	2.627e-05
			0.000389										0.000331	0.155308		0.003734	0.000462	0.000186		0.000910391
													0.00021			0.003704		0.000268							Lower 95% CI	0.0003948	0.2928	-0.01106	0.03404	-0.02613	-0.0048	-0.004634				Lower 95% CI	0.0002939	0.1433	0.000241	0.00483	0.0002171	0.0002001	0.0002249
		Average	0.000456636	0.351439	0.0100247	0.067803	0.00317	0.007763	0.00312075				0.000398			0.000224									Upper 95% CI	0.0005184	0.4101	0.03111	0.1016	0.03247	0.02033	0.01088				Upper 95% CI	0.0004513	0.2072	0.0003486	0.04784	0.0005487	0.0002656	0.0003491
		Median	0.000444	0.362863	0.012405	0.0631585	0.00317	0.006949	0.0008265				0.000387			0.000409
													0.000256												Ordinary one-way ANOVA
													0.000418												Dunnett's multiple comparisons test	Mean Diff.	95.00% CI of diff.	Significant?	Summary	Adjusted P Value						Dunnett's multiple comparisons test	Mean Diff.	95.00% CI of diff.	Significant?	Summary	Adjusted P Value
													0.000342												Control vs. Vas F	-0.351	-0.3804 to -0.3216	Yes	****	<0.0001						Control vs. Vas F	-0.1749	-0.1979 to -0.1518	Yes	****	<0.0001
													0.00035												Control vs. Vas M	-0.009568	-0.03898 to 0.01985	No	ns	0.9127						Control vs. Vas M	7.778e-05	-0.02366 to 0.02381	No	ns	>0.9999
													0.000289												Control vs. Nos F	-0.06735	-0.09027 to -0.04443	Yes	****	<0.0001						Control vs. Nos F	-0.02596	-0.04736 to -0.004560	Yes	*	0.0103
																									Control vs. Nos M	-0.002713	-0.03743 to 0.03200	No	ns	0.9997						Control vs. Nos M	-1.033e-05	-0.02303 to 0.02301	No	ns	>0.9999
												Average	0.000372579	0.175241	0.0002948	0.0263325	0.000382909	0.000232833	0.000287	0.0019947					Control vs. Zpg F	-0.007306	-0.03367 to 0.01906	No	ns	0.9564						Control vs. Zpg F	0.0001397	-0.02226 to 0.02254	No	ns	>0.9999
												Median	0.000347	0.169687	0.0003275	0.0106665	0.000219	0.00024	0.0002555	0.000796153					Control vs. Zpg M	-0.002664	-0.02903 to 0.02370	No	ns	0.9996						Control vs. Zpg M	8.558e-05	-0.02552 to 0.02569	No	ns	>0.9999
		Depletion of WT																						Depletion of WT
		See Supplementary Figure 3b, and schematic of crosses in Figure 3a
		Fraction of WT alleles amongst pooled amplicon sequencing reads, note: experiment was repeated for Zpg M in using a distinct original R1-GAG, named R1b.																						Statistical tests
		F2										F3												F2											F3
			Control	Vas F	Vas M	Nos F	Nos M	Zpg F	Zpg M				Control	Vas F	Vas M	Nos F	Nos M	Zpg F	Zpg M	Zpg M (R1B)						Control	Vas F	Vas M	Nos F	Nos M	Zpg F	Zpg M					Control	Vas F	Vas M	Nos F	Nos M	Zpg F	Zpg M	Zpg M (R1B)
			0.497637	0.056632	0.514944	0.406642	0.497951	0.489262	0.541453				0.717391	0.494927	0.674095	0.561821	0.731167	0.78489	0.692569	0.770178					Number of values	11	3	3	6	2	4	4				Number of values	19	11	10	14	11	12	8	11
			0.495981	0.043272	0.48893	0.442166	0.500171	0.507108	0.566199				0.748026	0.565495	0.768103	0.588595	0.768948	0.742123	0.748955	0.726644
			0.493453	0.063629	0.493286	0.312344		0.4708	0.498991				0.729311	0.528863	0.705773	0.785572	0.741752	0.773084	0.743859	0.843471					Minimum	0.4833	0.04327	0.4889	0.3123	0.498	0.4708	0.499				Minimum	0.7174	0.4054	0.6741	0.5618	0.7034	0.6912	0.6926	0.704
			0.48834			0.40919		0.500536	0.499995				0.731089	0.57603	0.710595	0.734439	0.73403	0.742049	0.772638	0.790984					25% Percentile	0.4875	0.04327	0.4889	0.3831	0.498	0.4754	0.4992				25% Percentile	0.7293	0.4949	0.6872	0.6688	0.734	0.7248	0.7324	0.7242
			0.500137			0.430433							0.736451	0.405361	0.687734	0.634253	0.771758	0.74461	0.748338	0.834034					Median	0.4908	0.05663	0.4933	0.4198	0.4991	0.4949	0.5207				Median	0.7365	0.5176	0.7104	0.7065	0.7418	0.7432	0.7461	0.7291
			0.495012			0.472089							0.717605	0.489765	0.685561	0.710522	0.735081	0.772775	0.730383	0.703956					75% Percentile	0.496	0.06363	0.5149	0.4496	0.5002	0.5055	0.56				75% Percentile	0.7515	0.5441	0.7419	0.7472	0.7551	0.7702	0.7667	0.791
			0.487244										0.747573	0.49969	0.723931	0.703125	0.703422	0.744286	0.738357	0.725202					Maximum	0.5001	0.06363	0.5149	0.4721	0.5002	0.5071	0.5662				Maximum	0.7693	0.576	0.7681	0.8694	0.7718	0.7849	0.7852	0.8435
			0.489108										0.757002	0.544114	0.710153	0.680302	0.755144	0.708961	0.785233	0.729073
			0.490807										0.73107	0.506255	0.739441	0.709879	0.752347	0.719003		0.741402					Mean	0.4917	0.05451	0.4991	0.4121	0.4991	0.4919	0.5267				Mean	0.7401	0.5152	0.7154	0.7057	0.7431	0.744	0.745	0.7553
			0.48333										0.728292	0.53877	0.749108	0.700913	0.734676	0.69123		0.718959					Std. Deviation	0.005146	0.01034	0.01393	0.05446	0.00157	0.0159	0.03296				Std. Deviation	0.01463	0.04611	0.02994	0.0796	0.01914	0.02752	0.02782	0.04796
			0.487538										0.751515	0.517608		0.720081	0.745507	0.76241		0.724151					Std. Error of Mean	0.001552	0.005971	0.008044	0.02223	0.00111	0.007948	0.01648				Std. Error of Mean	0.003356	0.0139	0.009469	0.02128	0.00577	0.007945	0.009836	0.01446
													0.734521			0.687461		0.742139
		Average	0.49169	0.054511	0.499053	0.412144	0.499061	0.491926	0.526659				0.738951			0.792894									Lower 95% CI	0.4882	0.02882	0.4644	0.355	0.485	0.4666	0.4742				Lower 95% CI	0.7331	0.4842	0.694	0.6597	0.7302	0.7265	0.7218	0.7231
		Median	0.490807	0.056632	0.493286	0.419812	0.499061	0.494899	0.520724				0.769348			0.8694									Upper 95% CI	0.4951	0.0802	0.5337	0.4693	0.5132	0.5172	0.5791				Upper 95% CI	0.7472	0.5461	0.7369	0.7516	0.7559	0.7615	0.7683	0.7875
													0.736038
													0.742041												Ordinary one-way ANOVA											Ordinary one-way ANOVA
													0.726411												Dunnett's multiple comparisons test	Mean Diff.	95.00% CI of diff.	Significant?	Summary	Adjusted P Value						Dunnett's multiple comparisons test	Mean Diff.	95.00% CI of diff.	Significant?	Summary	Adjusted P Value
													0.760864												Control vs. Vas F	0.4372	0.3867 to 0.4876	Yes	****	<0.0001						Control vs. Vas F	0.2249	0.1833 to 0.2665	Yes	****	<0.0001
													0.758466												Control vs. Vas M	-0.007364	-0.05781 to 0.04309	No	ns	0.998						Control vs. Vas M	0.02465	-0.01826 to 0.06756	No	ns	0.499
																									Control vs. Nos F	0.07955	0.04024 to 0.1189	Yes	****	<0.0001						Control vs. Nos F	0.03444	-0.004244 to 0.07313	No	ns	0.102
												Average	0.740103	0.515171	0.715449	0.705661	0.743076	0.743963	0.745041	0.755278					Control vs. Nos M	-0.007371	-0.06691 to 0.05217	No	ns	0.9996						Control vs. Nos M	-0.002972	-0.04459 to 0.03864	No	ns	0.9997
												Median	0.736451	0.517608	0.710374	0.706502	0.741752	0.743213	0.746098	0.729073					Control vs. Zpg F	-0.0002368	-0.04546 to 0.04499	No	ns	>0.9999						Control vs. Zpg F	-0.00386	-0.04436 to 0.03664	No	ns	0.9997
																									Control vs. Zpg M	-0.03497	-0.08019 to 0.01025	No	ns	0.1907						Control vs. Zpg M	-0.004938	-0.05123 to 0.04135	No	ns	0.9996
		Original R1 frequencies
		See Supplementary Figure 3a, and schematic of crosses in Figure 3a
		Fraction of original R alleles (R1-GAGGAG, or where specificified R1b-GAG) amongst pooled amplicon sequencing reads.
		F2											F3
			Control	Vas F	Vas M	Nos F	Nos M	Zpg F	Zpg M				Control	Vas F	Vas M	Nos F	Nos M	Zpg F	Zpg M	Zpg M (R1B)
			0.50187	0.619076	0.472652	0.504642	0.501185	0.494369	0.457419				0.282239	0.266634	0.32567	0.302721	0.267952	0.214838	0.307128	0.22515
			0.503606	0.593841	0.494	0.499174	0.494353	0.480333	0.423386				0.251603	0.337372	0.231672	0.377447	0.230906	0.25761	0.250811	0.273071
			0.506161	0.56921	0.506115	0.573235		0.52786	0.500484				0.270411	0.266281	0.293862	0.214256	0.258029	0.226744	0.25591	0.154607
			0.511266			0.524041		0.49868	0.499591				0.268483	0.32871	0.289211	0.235405	0.265798	0.257713	0.227138	0.208406
			0.499237			0.51002							0.263158	0.378617	0.312075	0.332458	0.228027	0.255217	0.251428	0.16517
			0.504452			0.509207							0.282114	0.284473	0.314101	0.271879	0.264715	0.227017	0.269246	0.295764
			0.512452										0.251423	0.339329	0.275702	0.242736	0.295985	0.255416	0.26122	0.274172
			0.510403										0.242674	0.286928	0.289512	0.265404	0.244412	0.290797	0.21449	0.261504
			0.508748										0.268582	0.298501	0.260239	0.28903	0.246977	0.280836		0.256406
			0.516121										0.271403	0.291544	0.250514	0.298662	0.265123	0.308462		0.280816
			0.512074										0.248154	0.327085		0.276185	0.25403	0.237404		0.274938
													0.265269			0.308835		0.257593
		Average	0.507854	0.594042	0.490922	0.520053	0.497769	0.500311	0.47022				0.260651			0.206882
		Median	0.508748	0.593841	0.494	0.509614	0.497769	0.496525	0.478505				0.230265			0.130191
													0.263706
													0.25754
													0.273247
													0.238785
													0.241244
												Average	0.259524	0.309588	0.284256	0.268007	0.256541	0.255804	0.254671	0.242728
												Median	0.263158	0.298501	0.289361	0.274032	0.258029	0.256505	0.253669	0.261504

## Sheet: Fig 4 - Meiotic EJ
	Figure 4. The rate and outcome of meiotic end-joining (EJ) differs in the male and female germline. F1 females (n>500) or males (n>200) heterozygous for the gene drive (linked to RFP+) (GD) were crossed to GFP+ docking line (DL). The rare fraction (~3%) of F2 progeny that had inherited a DL but not a GD allele were selected and their non-drive allele (ND), that had been meiotically exposed to nuc…
	Gene drive x DL => GFP+RFP-
		From Males		From Females
		n	%	n	%
	Total	239	1	218	1
	Unmodified	158	0.661088	26	0.119266
	Incomplete homing	29	0.121339	29	0.133028
	203-GAG	16	0.0669456	120	0.550459
	203-GAGGAG	8	0.0334728	41	0.188073
	211 G->C	12	0.0502092	0	0
	202-TGAGGA	2	0.0083682	0	0
	206-GA	2	0.0083682	0	0
	207-A	1	0.0041841	2	0.00917431
	194-GAAGAAAGTGAGGA	1	0.0041841	0	0
	199-AAGTGAGG	1	0.0041841	0	0
	203-GAGG	1	0.0041841	0	0
	105-GTAACG...TGAGGA	1	0.0041841	0	0
	193-GGAAGAAAGTGAGGA	1	0.0041841	0	0
	200-AGTGAGG	1	0.0041841	0	0
	201-GTGAGG	1	0.0041841	0	0
	202-TGAGGAGGAGGG	1	0.0041841	0	0
	208-GG	1	0.0041841	0	0
	207+AA	1	0.0041841	0	0
	199 AAGTGAG->GCGAGGC	1	0.0041841	0	0

## Sheet: Fig 5a - Cage Release
			Figure 5. zpg-CRISPRh rates of spread through caged populations, reproductive load and real-time profiling of resistance. zpg-CRISPRh/+ were released into replicate caged WT populations at 10% (right) or 50% (middle) CRISPRh/+ initial frequency. (a) The frequency of drive-modified mosquitoes (solid line) was recorded each generation by screening larval progeny for presence of DsRed linked to the …
			Summary of cage release data
				Drive frequencies						Egg counts				Relative Egg Counts
				vas2-CRISPRh (Hammond et al. 2017)		zpg-CRISPRh				zpg-CRISPRh				zpg-CRISPRh
			Generation	50% A	50% B	50% A	50% B	10% A	10% B	50% A	50% B	10% A	10% B	50% A	50% B	10% A	10% B
			Seed	0.5	0.5	0.5	0.5	0.1	0.1
			G1	0.677233	0.595628	0.667238	0.655987	0.135506	0.161512
			G2	0.719952	0.675459	0.890388	0.860585	0.225862	0.241611
			G3	0.58724	0.729167	0.962134	0.940375	0.424399	0.340067
			G4	0.724551	0.776078	0.998276	0.972414	0.548223	0.55707	2465	3356	12675	13719	0.154062	0.20975	0.792188	0.857437
			G5	0.644986	0.803134	0.997917	0.959044	0.755102	0.659284	1868	4613	10961	8891	0.11675	0.288313	0.685063	0.555688
			G6	0.736025	0.792332	0.97048	0.968174	0.921233	0.813333	2211	4337	13854	10906	0.138187	0.271062	0.865875	0.681625
			G7	0.716061	0.697974	0.857388	0.957912	0.955782	0.914716	1011	2253	3021	5100	0.0631875	0.140813	0.188812	0.31875
			G8	0.63	0.607812	0.795956	0.905797	0.979167	0.949911	8342	8754	7775	5159	0.521375	0.547125	0.485938	0.322437
			G9	0.577333	0.6	0.763941	0.766839	0.962298	0.960217	6013	10147	4366	4860	0.375812	0.634188	0.272875	0.30375
			G10	0.58	0.570726	0.632799	0.665523	0.97075	0.973868	3234	5674	643	1326	0.202125	0.354625	0.0401875	0.082875
			G11	0.5375	0.5	0.598441	0.663534	0.938017	0.944742	4345	9440	4403	841	0.271562	0.59	0.275187	0.0525625
			G12	0.40107	0.458716	0.593573	0.503401	0.806452	0.855238	7594	3157	3365	1523	0.474625	0.197313	0.210313	0.0951875
			G13	0.39646	0.478618	0.486532	0.567797	0.806897	0.787535	14571	15605	10124	9766	0.910687	0.975313	0.63275	0.610375
			G14	0.33	0.503226	0.475926	0.50692	0.710526	0.631849	13171	9996	14932	8029	0.823187	0.62475	0.93325	0.501812
			G15	0.268966	0.338983	0.452421	0.509434	0.642017	0.583765	13382	8993	10410	8590	0.836375	0.562063	0.650625	0.536875
			G16	0.208443	0.308917	0.532258	0.506803	0.653333	0.591667	15809	9455	12892	11572	0.988062	0.590938	0.80575	0.72325
			G17	0.234043	0.288641
			G18	0.32	0.253333
			G19	0.190323	0.279221
			G20	0.14553	0.208711
			G21	0.122977	0.245399
			G22	0.126016	0.25
			G23	0.103797	0.196552
			G24	0.156522	0.193694
			G25	0.170507	0.184685
			Raw counts of screened larvae
				50% A				50% B				10% A				10% B
			Generation	RFP+ (n)	RFP- (n)	RFP+ (%)	RFP- (%)	RFP+ (n)	RFP- (n)	RFP+ (%)	RFP- (%)	RFP+ (n)	RFP- (n)	RFP+ (%)	RFP- (%)	RFP+ (n)	RFP- (n)	RFP+ (%)	RFP- (%)
			Seed	300	300	0.5	0.5	300	300	0.5	0.5	60	540	0.1	0.9	60	540	0.1	0.9
			G1	389	194	0.667	0.333	389	204	0.656	0.344	79	504	0.14	0.865	94	488	0.16	0.838
			G2	528	65	0.89	0.11	500	81	0.86	0.14	131	449	0.226	0.774	144	452	0.242	0.758
			G3	559	22	0.962	0.038	552	35	0.94	0.06	247	335	0.424	0.576	202	392	0.34	0.64
			G4	579	1	0.998	0.002	564	16	0.972	0.028	324	267	0.548	0.452	327	260	0.557	0.443
			G5	479	1	0.998	0.002	562	24	0.959	0.041	444	142	0.76	0.242	387	200	0.66	0.341
			G6	526	16	0.97	0.03	578	19	0.968	0.032	538	46	0.92	0.079	488	112	0.81	0.187
			G7	499	83	0.857	0.143	569	25	0.958	0.042	562	26	0.956	0.044	547	51	0.915	0.085
			G8	433	111	0.796	0.204	500	52	0.906	0.094	564	12	0.979	0.021	531	28	0.95	0.05
			G9	411	127	0.764	0.236	444	135	0.767	0.233	536	21	0.962	0.038	531	22	0.96	0.04
			G10	355	206	0.633	0.367	388	195	0.666	0.334	531	16	0.971	0.029	559	15	0.973	0.027
			G11	307	206	0.598	0.402	353	179	0.664	0.336	454	30	0.938	0.062	530	31	0.945	0.055
			G12	314	215	0.594	0.406	296	292	0.503	0.497	400	96	0.806	0.194	449	76	0.856	0.144
			G13	289	305	0.487	0.513	335	255	0.568	0.432	468	112	0.807	0.193	556	150	0.73	0.27
			G14	257	283	0.476	0.524	293	285	0.507	0.493	324	132	0.711	0.289	369	215	0.632	0.368
			G15	271	328	0.452	0.448	297	286	0.509	0.491	382	213	0.642	0.258	338	241	0.584	0.416
			G16	264	232	0.45	55%%	298	290	0.507	0.493	392	208	0.653	0.247	355	245	0.592	0.408

## Sheet: Fig 5b - Cage Resistance
			Figure 5. zpg-CRISPRh rates of spread through caged populations, reproductive load and real-time profiling of resistance. zpg-CRISPRh/+ were released into replicate caged WT populations at 10% (right) or 50% (middle) CRISPRh/+ initial frequency. (a) The frequency of drive-modified mosquitoes (solid line) was recorded each generation by screening larval progeny for presence of DsRed linked to the …
			Data used for graphs in figure 4b
			Below are frequencies for each allele detected by pooled amplicon sequencing on samples taken at distinct generations from the caged release experiments
			Individual allele frequencies																									Cumulative allele frequencies
							Highlighted in red are alleles above 1% frequency																							Allele
				Generation																								Generation
			Vas 50% Cage A			WT	203-GAGGAG	207+AAAGTC	202-TGAGGA	203-GAG	191-GAGGAAGAAAGTGAG	205+CCACTT	208+AGAAAG	203+GGA	197-GAAAGTGAG	Others (<1%) In-frame	205+GGGTGAG	207-A	207+A	200-AGTGAGG	199-AAGTGAGG	198-AAAGTGAGGA	others (<1%) out-frame				Vas 50% Cage A			WT	203-GAGGAG	207+AAAGTC	202-TGAGGA	203-GAG	191-GAGGAAGAAAGTGAG	205+CCACTT	208+AGAAAG	203+GGA	197-GAAAGTGAG	Others (<1%) In-frame	205+GGGTGAG	207-A	207+A	200-AGTGAGG	199-AAGTGAGG	198-AAAGTGAGGA	others (<1%) out-frame
				2		0.625144	0.0306536	0.0002824	0.014468	0.030944	0.001366	0	0.0006179	7.61e-05	0.018078	0.056515	0	0.012629	0.031272	0.019154	0.014353	0.011745	0.132702					2		0.625144	0.655798	0.65608	0.670548	0.701492	0.702858	0.702858	0.703476	0.703552	0.72163	0.778145	0.778145	0.790774	0.822046	0.8412	0.855553	0.867298	1
				12		0.061352	0.550622	0.100143	0.073421	0.031119	0.025695	0.022421	0.0150083	0.0145867	0.000562	0.035247	0.010492	0.001329	0.000681	0.000367	0.000335	0.000227	0.056392					12		0.061352	0.611974	0.712117	0.785538	0.816657	0.842352	0.864773	0.879781	0.894368	0.89493	0.930177	0.940669	0.941998	0.942679	0.943046	0.943381	0.943608	1
			Vas 50% Cage B			WT	202-TGAGGA	203-GAGGAG	203-GAG	166-GCTACGA….GAGGA(42bp)	162-AGATG….TGAGG(45bp)	197-GAAAGTGAG	Others (<1%) In-frame	204-AGGAGGA	200-AGTGAGG	206-GA	207-A	207+A	199-AAGTGAGG	196-AGAAAGTGAGG	198-AAAGTGAGGA	204-AGGA	Others (<1%) Out-of-frame				Vas 50% Cage B			WT	202-TGAGGA	203-GAGGAG	203-GAG	166-GCTACGA….GAGGA(42bp)	162-AGATG….TGAGG(45bp)	197-GAAAGTGAG	Others (<1%) In-frame	204-AGGAGGA	200-AGTGAGG	206-GA	207-A	207+A	199-AAGTGAGG	196-AGAAAGTGAGG	198-AAAGTGAGGA	204-AGGA	Others (<1%) Out-of-frame
				2		0.481516	0.122861	0.019441	0.023937	0.000564	0.000115	0.023577	0.0455508	0.000285	0.022253	0.011863	0.011319	0.042468	0.016793	0.015999	0.013465	0.010417	0.137576					2		0.481516	0.604377	0.623818	0.647755	0.648319	0.648434	0.672011	0.717562	0.717847	0.7401	0.751963	0.763282	0.80575	0.822543	0.838542	0.852007	0.862424	1
				12		0.004171	0.673268	0.176089	0.070073	0.018072	0.011524	0	0.0043116	0.013519	0.000403	0	0	0	0	0	0	0	0.0285694					12		0.004171	0.677439	0.853528	0.923601	0.941673	0.953197	0.953197	0.957509	0.971028	0.971431	0.971431	0.971431	0.971431	0.971431	0.971431	0.971431	0.971431	1
			Zpg 50% Cage A			WT	203-GAGGAG	203-GAG	Others (<1%) In-frame	Others (<1%) Out-of-frame																	Zpg 50% Cage A			WT	203-GAGGAG	203-GAG	Others (<1%) In-frame	Others (<1%) Out-of-frame
				0		0.998049	0.0001609	0.0005458	0.0009838	0.0002601																		0		0.998049	0.99821	0.998756	0.99974	1
				2		0.981975	0.009025	0.0081	0	0.0009																		2		0.981975	0.991	0.9991	0.9991	1
				4		0.406586	0.509714	0.0597	0.0128	0.0112																		4		0.406586	0.9163	0.976	0.9888	1
				5		0.538286	0.433814	0.014	0.001	0.0129																		5		0.538286	0.9721	0.9861	0.9871	1
				6		0.0554997	0.9247	0.0138	0.0032	0.0028																		6		0.0554997	0.9802	0.994	0.9972	1
				7		0.018085	0.977815	0.001	0.002	0.0011																		7		0.018085	0.9959	0.9969	0.9989	1
				8		0.0523082	0.942592	0.0029	0.0019	0.0003																		8		0.0523082	0.9949	0.9978	0.9997	1
				12		0.0303385	0.964061	0.0015	0.0035	0.0006																		12		0.0303385	0.9944	0.9959	0.9994	1
			Zpg 50% Cage B			WT	203-GAG	203-GAGGAG	Others (<1%) In-frame	Others (<1%) Out-of-frame																	Zpg 50% Cage B			WT	203-GAG	203-GAGGAG	Others (<1%) In-frame	Others (<1%) Out-of-frame
				0		0.995242	0.0013482	0.000518	0.0004688	0.0024232																		0		0.995242	0.99659	0.997108	0.997577	1
				2		0.974091	0.0194086	0.0024	0.0038	0.0003																		2		0.974091	0.9935	0.9959	0.9997	1
				4		0.39694	0.0905599	0.4628	0.0183	0.0314																		4		0.39694	0.4875	0.9503	0.9686	1
				5		0.751892	0.226108	0.0151	0.0008	0.0061																		5		0.751892	0.978	0.9931	0.9939	1
				6		0.52325	0.32145	0.1498	0.0023	0.0032																		6		0.52325	0.8447	0.9945	0.9968	1
				7		0.232349	0.38105	0.3702	0.0035	0.0129																		7		0.232349	0.6134	0.9836	0.9871	1
				8		0.0111215	0.932878	0.0527	0.0022	0.0011																		8		0.0111215	0.944	0.9967	0.9989	1
				12		0.0541454	0.738255	0.2004	0.0036	0.0036																		12		0.0541454	0.7924	0.9928	0.9964	1
			Zpg 10% Cage A			WT	203-GAG	203-GAGGAG	202-TGAGGA	200-AGTGAGGAG	191-GAGGAAGAAAGTGAGGAG	Others (<1%) In-frame	186-GAGGTGAGGAAGAAAGTGAGGAGGAGGGTGGTAGTGCCACACA	Incomplete homing	206+GT	198-GAGGTGAGGAAGAAAGTGAGGAGGAGGGTGGTAGTGCCACACA	Others (<1%) Out-of-frame										Zpg 10% Cage A			WT	203-GAG	203-GAGGAG	202-TGAGGA	200-AGTGAGGAG	191-GAGGAAGAAAGTGAGGAG	Others (<1%) In-frame	186-GAGGTGAGGAAGAAAGTGAGGAGGAGGGTGGTAGTGCCACACA	Incomplete homing	206+GT	198-GAGGTGAGGAAGAAAGTGAGGAGGAGGGTGGTAGTGCCACACA	Others (<1%) Out-of-frame
				0		0.999155	0.0002541	0	2.94e-05	0	0	2.6e-06	0	0	0	0	0.000559											0		0.999155	0.999409	0.999409	0.999438	0.999438	0.999438	0.999441	0.999441	0.999441	0.999441	0.999441	1
				2		0.997636	0.0019604	1.04e-05	0	0	0	1.24e-05	0	2.88e-05	0	0	0.0003525											2		0.997636	0.999596	0.999606	0.999606	0.999606	0.999606	0.999619	0.999619	0.999648	0.999648	0.999648	1
				5		0.994074	0.0004062	1e-06	0	0	0	0.0029888	0	0.0009631	0	0	0.0015671											5		0.994074	0.99448	0.994481	0.994481	0.994481	0.994481	0.99747	0.99747	0.998433	0.998433	0.998433	1
				8		0.840861	0.0384377	0.0012286	0	0	0.0163628	0.0008827	0.0519661	0.0170008	0	0.0284018	0.0048587											8		0.840861	0.879298	0.880527	0.880527	0.880527	0.89689	0.897773	0.949739	0.966739	0.966739	0.995141	1
				9		0.487078	0.0855892	0.371128	0.0011988	2.79e-05	8.36e-05	0.0105383	0.0148597	0	0.0116814	0	0.0178148											9		0.487078	0.572667	0.943796	0.944994	0.945022	0.945106	0.955644	0.970504	0.970504	0.982185	0.982185	1
				10		0.551706	0.406929	0.0332295	0.0002833	4.05e-05	0	0.0027522	0	0	0	0	0.0050593											10		0.551706	0.958635	0.991865	0.992148	0.992189	0.992189	0.994941	0.994941	0.994941	0.994941	0.994941	1
				11		0.172084	0.711455	0.0987891	0.0005794	0	0	0.007764	0	0	0	0	0.0093285											11		0.172084	0.883539	0.982328	0.982908	0.982908	0.982908	0.990672	0.990672	0.990672	0.990672	0.990672	1
				12		0.0277791	0.433382	0.0260883	0.38205	0.126121	0	0.0027238	0	0	0	0	0.0018551											12		0.0277791	0.461161	0.487249	0.8693	0.995421	0.995421	0.998145	0.998145	0.998145	0.998145	0.998145	1
				15		0.0684228	0.833536	0.0868966	0.0007589	0.0005792	2e-05	0.0046733	2.01e-05	0	0	0	0.0050927											15		0.0684228	0.901959	0.988856	0.989615	0.990194	0.990214	0.994887	0.994907	0.994907	0.994907	0.994907	1
			Zpg 10% Cage A			WT	203-GAG	202-TGAGGA	200-AGTGAGGAG	203-GAGGAG	Others (<1%) In-frame	Others (<1%) Out-of-frame															Zpg 10% Cage A			WT	203-GAG	202-TGAGGA	200-AGTGAGGAG	203-GAGGAG	Others (<1%) In-frame	Others (<1%) Out-of-frame
				0		0.999311	0.0002051	0	0	2.8e-06	7.5e-06	0.0004737																0		0.999311	0.999516	0.999516	0.999516	0.999519	0.999526	1
				2		0.996418	0.0034462	0	0	0	1.31e-05	0.0001223																2		0.996418	0.999865	0.999865	0.999865	0.999865	0.999878	1
				5		0.971658	0.0146975	1.53e-05	0.0013571	0.0059107	0.001423	0.0049382																5		0.971658	0.986356	0.986371	0.987728	0.993639	0.995062	1
				8		0.833482	0.111575	0.0005407	0.0155878	0.0005407	0.0004551	0.0378182																8		0.833482	0.945057	0.945598	0.961186	0.961727	0.962182	1
				9		0.336963	0.14419	0.0005406	0.032175	0.447657	0.0068398	0.0316343																9		0.336963	0.481153	0.481694	0.513869	0.961526	0.968366	1
				10		0.272799	0.372685	0.14419	0.137685	0.0478846	0.0035293	0.0212272																10		0.272799	0.645484	0.789674	0.927359	0.975244	0.978773	1
				11		0.0950671	0.403937	0.155963	0.209268	0.114411	0.0046917	0.0166626																11		0.0950671	0.499004	0.654967	0.864235	0.978646	0.983337	1
				12		0.107846	0.827087	0.0003816	3.82e-05	0.0552205	0.004236	0.0051901																12		0.107846	0.934934	0.935315	0.935353	0.990574	0.99481	1
				15		0.0231239	0.4044	0.440824	0.0985662	0.0283816	0.0024214	0.002283																15		0.0231239	0.427524	0.868348	0.966914	0.995296	0.997717	1
			Zpg 50% release (cage A)
			G0						G2						G4						G5						G6						G7						G8						G12
			indel	position	n	n_all	freq		indel	position	n	n_all	freq		indel	position	n	n_all	freq		indel	position	n	n_all	freq		indel	position	n	n_all	freq		indel	position	n	n_all	freq		indel	position	n	n_all	freq		indel	position	n	n_all	freq
			WT		1830	938161	0.998049		WT		17146	951232	0.981975		WT		2595	4373	0.406586		WT		295917	640910	0.538286		WT		14091	14919	0.0554997		WT		47399	48272	0.018085		WT		682684	720365	0.0523082		WT		41401	43771	0.0541454
			131-GGTGAGGATGAGTCGGGCTGTGGGATGGATCAGATGCTACGATCGATGTCGCAGCGAGGTGAGGAAGAAAGTGAGGA	131	18	938161	1.91865e-05		185-AGCGAGGTGAGGAAGAAAGTGAG	185	70	951232	7.35888e-05		101-G	101	1	4373	0.000228676		189-GTGAGGAAGAAA	189	1	640910	1.56028e-06		101-G	101	1	14919	6.70286e-05		100+TTTTT	100	1	48272	2.07159e-05		186-GAGGTGAGGAAGAAAGTGAGGAGGAGGGTGGTAGTGCCACACA	186	3	720365	4.16456e-06		101-G	101	1	43771	2.28462e-05
			135-AGGATGAGTCGGGCTGTGGGATGGATCAGATGCTACGATCGATGTCGCAGCGAGGTGAGGAAGAAAGTGAGGA	135	2	938161	2.13183e-06		187-AGGTGAGGAAGAAAGTGA	187	1	951232	1.05127e-06		47-CAGATGCTACGATCGATGTCGCAGCGAGGTGAGGAAGAAAGTGA	47	1	4373	0.000228676		198-A	198	15	640910	2.34042e-05		43-GGATCAGATGCTACGATCGATGTCGCAGCGAGGTGAGGAAGAAAGTGAGGA	43	2	14919	0.000134057		100-GAGGAG	100	1	48272	2.07159e-05		189-GTGAGGAAGAAA	189	6	720365	8.32911e-06		102-G	102	2	43771	4.56924e-05
			140-GAGTCGGGCTGTGGGATGGATCAGATGCTACGATCGATGTCGCAGCGAGGTGAGGAAGAAAGTGAG	140	11	938161	1.17251e-05		197+TTCT	197	1	951232	1.05127e-06		49-GATGCTACGATCGATGTCGCAGCGAGGTGAGGAAGAAAGTGAG	49	1	4373	0.000228676		200-AGTGAGG	200	1	640910	1.56028e-06		54-TACGATCGATGTCGCAGCGAGGTGAGGAAGAAAGTGAGGAGGA	54	1	14919	6.70286e-05		101-G	101	1	48272	2.07159e-05		191-GAGGAAGAAAGTGAG	191	1	720365	1.38819e-06		43-GGATCAGATGCTACGATCGATGTCGCAGCGAGGTGAGGAAGAAAGTGAGGA	43	2	43771	4.56924e-05
			146-GGCTGTGGGATGGATCAGATGCTACGATCGATGTCGCAGCGAGGTGAGGAAGAAAGTGAGGA	146	43	938161	4.58344e-05		198-A	198	24	951232	2.52304e-05		70-GCAGCGAGGTGAGGAAGAA	70	5	4373	0.00114338		201-GTG	201	1	640910	1.56028e-06		61-GATGTCGCAGCGAGGTGAGGAAGAA	61	1	14919	6.70286e-05		47-CAGATGCTACGATCGATGTCGCAGCGAGGTGAGGAAGAAAGTGA	47	2	48272	4.14319e-05		197-GAAAGT	197	2	720365	2.77637e-06		70-GCAGCGAGGTGAGGAAGAA	70	11	43771	0.000251308
			162-AGATGCTACGATCGATGTCGCAGCGAGGTGAGGAAGAAAGTGAG	162	4	938161	4.26366e-06		201-GTG	201	4	951232	4.20507e-06		72-GAGGTGAGGAAGAAAGTGAG	72	1	4373	0.000228676		201-GTGAGG	201	82	640910	0.000127943		64-GTCGCAGCGAGGTGAGGAAGAAAGTGAGGA	64	1	14919	6.70286e-05		52-GCTACGATCGATGTCGCAGCGAGGTGAGGAAGAAAGTGAGGA	52	1	48272	2.07159e-05		198-A	198	41	720365	5.69156e-05		72-GAGGTGAGGAAGAAAGTGAG	72	7	43771	0.000159923
			173-GAGTCGGGCTGTGGGATGGATCAGATGCTACGATCGATGTCGCAGCGAGGTGAGGAAGAAAGTGAG	173	1	938161	1.06592e-06		201-GTGAGG	201	2	951232	2.10254e-06		74-GGTGAGGAAGAAAGTGAGGAGGAG	74	10	4373	0.00228676		202-TGA	202	10	640910	1.56028e-05		70-GCAGCGAGGTGAGGAAGAA	70	4	14919	0.000268114		70-GCAGCGAGGTGAGGAAGAA	70	3	48272	6.21478e-05		200-AGTGAG	200	2	720365	2.77637e-06		73-GAGGTGAGGAAGAAAGTGAGGAG	73	1	43771	2.28462e-05
			175-AGATGCTACGATCGATGTCGCAGCGAGGTGAGGAAGAAAGTGAG	175	2	938161	2.13183e-06		202-TGA	202	9	951232	9.46141e-06		76-TGAGGAAGAAAGTGA	76	3	4373	0.000686028		202-TGAGGA	202	274	640910	0.000427517		74-GGTGAGGAAGAAAGTGAGGAGGAG	74	5	14919	0.000335143		72-GAGGTGAGGAAGAAAGTGAG	72	1	48272	2.07159e-05		200-AGTGAGG	200	2	720365	2.77637e-06		74-GGTGAGGAAGAAAGT	74	1	43771	2.28462e-05
			175-GAGTCGGGCTGTGGGATGGATCAGATGCTACGATCGATGTCGCAGCGAGGTGAGGAAGAAAGTGAG	175	4	938161	4.26366e-06		202-TGAGGA	202	8	951232	8.41015e-06		77-GAGGAAGAAAGTGAG	77	1	4373	0.000228676		203-G	203	1	640910	1.56028e-06		75-GTGAGGAAGAAA	75	3	14919	0.000201086		72-GAGGTGAGGAAGAAAGTGAGGAG	72	1	48272	2.07159e-05		201+G	201	17	720365	2.35991e-05		74-GGTGAGGAAGAAAGTGAGGAGG	74	1	43771	2.28462e-05
			176-GGCTGTGGGATGGATCAGATGCTACGATCGATGTCGCAGCGAGGTGAGGAAGAAAGTGAGGA	176	27	938161	2.87797e-05		203-G	203	3	951232	3.1538e-06		80-GAAGAAAGTGAGGA	80	3	4373	0.000686028		203-GA	203	3	640910	4.68084e-06		76-TGAGGAAGAAAGTGA	76	1	14919	6.70286e-05		74-GGTGAGGAAGAAAGTGAGGAGGAG	74	8	48272	0.000165728		201-GT	201	3	720365	4.16456e-06		74-GGTGAGGAAGAAAGTGAGGAGGAG	74	27	43771	0.000616847
			177-GGCTGTGGGATGGATCAGATGCTACGATCGATGTCGCAGCGAGGTGAGGAAGAAAGTGAGGA	177	2	938161	2.13183e-06		203-GA	203	5	951232	5.25634e-06		84-A	84	2	4373	0.000457352		203-GAG	203	9004	640910	0.0140488		77-GAGGAAGAAAGTGAG	77	1	14919	6.70286e-05		75-GTGAGGAAGAAAGTGAGGA	75	1	48272	2.07159e-05		201-GTGAGG	201	185	720365	0.000256814		75-GTGAGGAAGAAA	75	1	43771	2.28462e-05
			177-GGTGAGGATGAGTCGGGCTGTGGGATGGATCAGATGCTACGATCGATGTCGCAGCGAGGTGAGGAAGAAAGTGAGGA	177	6	938161	6.39549e-06		203-GAG	203	7663	951232	0.00805587		86-AGTGAGG	86	4	4373	0.000914704		203-GAGGAG	203	278036	640910	0.433814		77-GAGGAAGAAAGTGAGGAGGAG	77	1	14919	6.70286e-05		76-TGAGGAAGAAA	76	1	48272	2.07159e-05		201-GTGAGGAG	201	2	720365	2.77637e-06		76-TGAGGAAGAAAGTGA	76	3	43771	6.85385e-05
			180-CGCAGCGAGGTGAGGAAGAAAGTGAGGA	180	5	938161	5.32958e-06		203-GAGGAG	203	8599	951232	0.00903986		86-AGTGAGGAG	86	6	4373	0.00137206		203-GAGGAGG	203	2	640910	3.12056e-06		80-GAAGAAAGTGAGGA	80	1	14919	6.70286e-05		77-GAGGAAGAAAGTGAG	77	1	48272	2.07159e-05		202+T	202	7	720365	9.7173e-06		76-TGAGGAAGAAAGTGAGGA	76	1	43771	2.28462e-05
			186-GAGGTGAGGAAGAAAGTGAG	186	1	938161	1.06592e-06		204-A	204	4	951232	4.20507e-06		86-AGTGAGGAGG	86	9	4373	0.00205808		204-A	204	1	640910	1.56028e-06		83-GT	83	1	14919	6.70286e-05		77-TTAACTGTCTT	77	1	48272	2.07159e-05		202-TGA	202	18	720365	2.49873e-05		77-GAGGAAGAAAGTGAG	77	7	43771	0.000159923
			191-GAGGAAGAAAGTGAG	191	3	938161	3.19775e-06		204-GAG	204	8	951232	8.41015e-06		87-GTGAG	87	1	4373	0.000228676		204-AGGAGGA	204	1	640910	1.56028e-06		86-AGTGAGG	86	4	14919	0.000268114		78-AGGAAGAAA	78	1	48272	2.07159e-05		202-TGAGGA	202	503	720365	0.000698257		80-GAAGAAAGTGAGGA	80	6	43771	0.000137077
			191-GAGGAAGAAAGTGAGGA	191	30	938161	3.19775e-05		204-GAGGAG	204	3	951232	3.1538e-06		87-GTGAGG	87	1	4373	0.000228676		204-GAG	204	3	640910	4.68084e-06		86-AGTGAGGAG	86	6	14919	0.000402172		83+GAAAGTG	83	1	48272	2.07159e-05		203-G	203	1	720365	1.38819e-06		81-AAGAAA	81	1	43771	2.28462e-05
			194-GAAGAAAGTGAGGA	194	19	938161	2.02524e-05		205-G	205	8	951232	8.41015e-06		88-TGAGGA	88	16	4373	0.00365882		204-GAGGAG	204	127	640910	0.000198156		86-AGTGAGGAGG	86	8	14919	0.000536229		84+TC	84	1	48272	2.07159e-05		203-GAG	203	2068	720365	0.00287077		81-AAGAAAGTGAGGA	81	1	43771	2.28462e-05
			196-AGAAAGTGAGG	196	16	938161	1.70546e-05		205-GGAGGAG	205	2	951232	2.10254e-06		89-GAG	89	261	4373	0.0596844		205+G	205	2	640910	3.12056e-06		87+GTGAG	87	2	14919	0.000134057		84-A	84	3	48272	6.21478e-05		203-GAGGAG	203	679038	720365	0.94263		82-AGAAAGTGAGGAGG	82	1	43771	2.28462e-05
			197-GAAAGTGAGG	197	70	938161	7.46141e-05		206-GA	206	570	951232	0.000599223		89-GAGGA	89	1	4373	0.000228676		205-G	205	4	640910	6.24113e-06		87-GTGAGG	87	2	14919	0.000134057		86-AGTGAGG	86	2	48272	4.14319e-05		203-GAGGAGG	203	3	720365	4.16456e-06		83-GAAAGTGAGGAG	83	1	43771	2.28462e-05
			198-A	198	24	938161	2.5582e-05		206-TGA	206	1	951232	1.05127e-06		89-GAGGAG	89	2229	4373	0.509719		205-GAGGAG	205	2	640910	3.12056e-06		88-TGAGGA	88	5	14919	0.000335143		86-AGTGAGGAG	86	1	48272	2.07159e-05		204-A	204	1	720365	1.38819e-06		84+TC	84	2	43771	4.56924e-05
			198-AAAGTGAGGA	198	6	938161	6.39549e-06		207-A	207	6	951232	6.30761e-06		89-GAGGAGGA	89	1	4373	0.000228676		205-GGAGGAG	205	17	640910	2.65248e-05		89-GAG	89	206	14919	0.0138079		86-AGTGAGGAGG	86	6	48272	0.000124296		204-AGGAGGA	204	17	720365	2.35991e-05		84-A	84	1	43771	2.28462e-05
			199-AAGTGAGG	199	63	938161	6.71527e-05		208+G	208	2	951232	2.10254e-06		89-GAGGAGGAG	89	1	4373	0.000228676		206-GAGGAG	206	2	640910	3.12056e-06		89-GAGGAG	89	13795	14919	0.92466		87+GTGAG	87	1	48272	2.07159e-05		204-GAGGAG	204	314	720365	0.00043589		85-AAGTGAGG	85	1	43771	2.28462e-05
			200-AGTGAGG	200	75	938161	7.99436e-05		208-G	208	5	951232	5.25634e-06		90-GAGGAG	90	4	4373	0.000914704		206-GAGGAGGGT	206	1	640910	1.56028e-06		89-GAGGAGGAG	89	1	14919	6.70286e-05		87-GTGAGG	87	4	48272	8.28638e-05		205-AGGA	205	24	720365	3.33164e-05		85-AAGTGAGGAGG	85	2	43771	4.56924e-05
			201-GT	201	2	938161	2.13183e-06		208-GGAG	208	1	951232	1.05127e-06		91-GGAGGAGGGT	91	1	4373	0.000228676		207-GAGGAG	207	2	640910	3.12056e-06		90+GTA	90	1	14919	6.70286e-05		88-A	88	1	48272	2.07159e-05		205-G	205	1	720365	1.38819e-06		86-AGTGAGG	86	11	43771	0.000251308
			201-GTG	201	1	938161	1.06592e-06		208-GGAGGG	208	4	951232	4.20507e-06		92+A	92	1	4373	0.000228676		208-G	208	2	640910	3.12056e-06		90+TGGT	90	1	14919	6.70286e-05		88-TGAGGA	88	17	48272	0.000352171		205-GAGGAG	205	1	720365	1.38819e-06		86-AGTGAGGAG	86	4	43771	9.13847e-05
			201-GTGAGG	201	1	938161	1.06592e-06		209-GAGGAG	209	1	951232	1.05127e-06		92+GAGGGGAAGAAAGT	92	1	4373	0.000228676		208-GGAG	208	3	640910	4.68084e-06		90-GAGGAG	90	10	14919	0.000670286		88-TGAGGAGGA	88	1	48272	2.07159e-05		205-GGAGGAG	205	45	720365	6.24683e-05		86-AGTGAGGAGG	86	42	43771	0.000959539
			202+AAATCCGTC	202	30	938161	3.19775e-05		210-A	210	45	951232	4.73071e-05		92+GGT	92	1	4373	0.000228676		208-GGAGGG	208	106	640910	0.00016539		92+A	92	1	14919	6.70286e-05		89-GAG	89	50	48272	0.0010358		206-GAGGA	206	3	720365	4.16456e-06		87-AGTGAGGAGG	87	1	43771	2.28462e-05
			202-TGAGGA	202	104	938161	0.000110855		210-GAGGAG	210	1	951232	1.05127e-06		92+GGTGGTAGTGT	92	1	4373	0.000228676		209-GAGGAG	209	4	640910	6.24113e-06		92-GA	92	5	14919	0.000335143		89-GAGGAG	89	47199	48272	0.977772		206-GAGGAG	206	1	720365	1.38819e-06		87-GTG	87	2	43771	4.56924e-05
			203-G	203	3	938161	3.19775e-06		211+G	211	1	951232	1.05127e-06		92-GAG	92	5	4373	0.00114338		210-A	210	9	640910	1.40425e-05		92-GAG	92	4	14919	0.000268114		90-AGGAGGA	90	1	48272	2.07159e-05		206-GAGGAGGGT	206	2	720365	2.77637e-06		87-GTGAGG	87	11	43771	0.000251308
			203-GA	203	1	938161	1.06592e-06		211-G	211	37	951232	3.88969e-05		93-A	93	4	4373	0.000914704		210-GAGGAG	210	2	640910	3.12056e-06		92-GAGGAG	92	1	14919	6.70286e-05		90-GAGGAG	90	43	48272	0.000890786		207-A	207	1	720365	1.38819e-06		87-GTGAGGAG	87	1	43771	2.28462e-05
			203-GAG	203	512	938161	0.000545749		211-GG	211	2	951232	2.10254e-06		94+CCAC	94	2	4373	0.000457352		211+G	211	1	640910	1.56028e-06		92-GAGGAGGGTGGTAGTGCCACACAGAGAGCTTCGGATGTGGATACAACGGAA	92	1	14919	6.70286e-05		91-GGAGGAG	91	2	48272	4.14319e-05		207-AGGA	207	2	720365	2.77637e-06		87-GTGAGGAGGAG	87	1	43771	2.28462e-05
			203-GAGGA	203	37	938161	3.94389e-05		211-GGG	211	3	951232	3.1538e-06		94+G	94	2	4373	0.000457352		211-G	211	12	640910	1.87234e-05		93+AGTGCCACAGGAAGGAGGA	93	1	14919	6.70286e-05		91-GGAGGAGG	91	1	48272	2.07159e-05		207-AGGAGGGT	207	2	720365	2.77637e-06		87-GTGAGGAGGAGG	87	1	43771	2.28462e-05
			203-GAGGAG	203	151	938161	0.000160953		211-GGGTGGTAGTGCC	211	1	951232	1.05127e-06		94+GGGTGAGGAAGAAAG	94	2	4373	0.000457352		211-GGG	211	6	640910	9.36169e-06		93-AGGAGG	93	1	14919	6.70286e-05		92+A	92	1	48272	2.07159e-05		208-G	208	1	720365	1.38819e-06		88-TGA	88	10	43771	0.000228462
			204-A	204	3	938161	3.19775e-06		213-GT	213	2	951232	2.10254e-06		94+T	94	1	4373	0.000228676		213-GAGGAG	213	1	640910	1.56028e-06		94+AGGTGAG	94	2	14919	0.000134057		92+CCTCGCGCCTCGAAGAAAGCGCACCCTCCA	92	1	48272	2.07159e-05		208-GAGGAG	208	2	720365	2.77637e-06		88-TGAGGA	88	13	43771	0.000297
			204-AGGA	204	13	938161	1.38569e-05		214-T	214	7	951232	7.35888e-06		94+TCCGATTGGTAGTAGATT	94	1	4373	0.000228676		214-GAGGAG	214	5	640910	7.80141e-06		94+CCAC	94	1	14919	6.70286e-05		92+GGT	92	1	48272	2.07159e-05		208-GGAGGG	208	282	720365	0.000391468		88-TGAGGAGGA	88	8	43771	0.000182769
			205+AG	205	5	938161	5.32958e-06		215-G	215	34	951232	3.57431e-05		94-GGAGGG	94	2	4373	0.000457352		214-T	214	2	640910	3.12056e-06		94-GGAGGG	94	1	14919	6.70286e-05		92+TGCCACACAGGT	92	1	48272	2.07159e-05		208-GGAGGGT	208	1	720365	1.38819e-06		89-GAG	89	32315	43771	0.738274
			205-G	205	51	938161	5.43617e-05		215-GG	215	2	951232	2.10254e-06		95+GAAGAAGT	95	5	4373	0.00114338		215-G	215	42	640910	6.55318e-05		95+GAAGAAGT	95	8	14919	0.000536229		92-GA	92	3	48272	6.21478e-05		209-GAGGAG	209	1	720365	1.38819e-06		89-GAGGAG	89	8772	43771	0.200407
			205-GG	205	45	938161	4.79662e-05		216-GTA	216	3	951232	3.1538e-06		95-GAG	95	1	4373	0.000228676		215-GAGGAG	215	2	640910	3.12056e-06		95-GAGGAG	95	1	14919	6.70286e-05		92-GAG	92	3	48272	6.21478e-05		210-GAGGAG	210	3	720365	4.16456e-06		89-GAGGAGG	89	1	43771	2.28462e-05
			206+GAAGA	206	1	938161	1.06592e-06		x-long_insertion	200	4	951232	4.20507e-06		97+AGT	97	2	4373	0.000457352		215-GG	215	1	640910	1.56028e-06								92-GAGGAG	92	1	48272	2.07159e-05		211+G	211	3	720365	4.16456e-06		89-GAGGAGGA	89	2	43771	4.56924e-05
			206+GAGCGCAGCGAGGT	206	7	938161	7.46141e-06								99-G	99	1	4373	0.000228676		216-GTA	216	1	640910	1.56028e-06								92-GAGGAGGGTGGTAGTGCCACACAGAGAGCTTCGGATGTGGATACAACGGAA	92	2	48272	4.14319e-05		211-G	211	2	720365	2.77637e-06		90-AGGA	90	3	43771	6.85385e-05
			206-GA	206	1	938161	1.06592e-06														217-T	217	1	640910	1.56028e-06								93+GTGGGTGA	93	1	48272	2.07159e-05		211-GGG	211	2	720365	2.77637e-06		90-AGGAGGA	90	3	43771	6.85385e-05
			207+A	207	29	938161	3.09115e-05														x-long_insertion	2.012e+41	8125	640910	0.0126773								93-A	93	3	48272	6.21478e-05		212-GAGGAG	212	1	720365	1.38819e-06		90-AGGAGGAGGGTGGT	90	1	43771	2.28462e-05
			207+AAGAA	207	45	938161	4.79662e-05																										93-AGGAGG	93	3	48272	6.21478e-05		214-GAGGAG	214	1	720365	1.38819e-06		90-GAG	90	24	43771	0.000548308
			207+AGGAA	207	1	938161	1.06592e-06																										93-AGGAGGGT	93	1	48272	2.07159e-05		215-G	215	67	720365	9.30084e-05		90-GAGGAG	90	8	43771	0.000182769
			207+GTGAGAAA	207	6	938161	6.39549e-06																										94+CCAC	94	3	48272	6.21478e-05		216-G	216	1	720365	1.38819e-06		91-GAG	91	2	43771	4.56924e-05
			207+TA	207	36	938161	3.83729e-05																										94+G	94	1	48272	2.07159e-05		217-T	217	1	720365	1.38819e-06		91-GGAG	91	2	43771	4.56924e-05
			207-A	207	24	938161	2.5582e-05																										94+GGAAGAAAGTGAGGAAAG	94	1	48272	2.07159e-05								91-GGAGG	91	2	43771	4.56924e-05
			207-AGGAGGGTGGTA	207	1	938161	1.06592e-06																										94+T	94	2	48272	4.14319e-05								91-GGAGGAG	91	2	43771	4.56924e-05
			208+AAAAGTGAAG	208	4	938161	4.26366e-06																										94-GAGGAG	94	1	48272	2.07159e-05								91-GGAGGAGGGT	91	2	43771	4.56924e-05
			208+AAG	208	18	938161	1.91865e-05																										94-GGAGG	94	2	48272	4.14319e-05								92+GGT	92	1	43771	2.28462e-05
			208-G	208	7	938161	7.46141e-06																										94-GGAGGG	94	3	48272	6.21478e-05								92+TGCCACACAGGT	92	2	43771	4.56924e-05
			208-GGAGG	208	1	938161	1.06592e-06																										95+GAAGAAGT	95	1	48272	2.07159e-05								92-GAG	92	12	43771	0.000274154
			210+CT	210	23	938161	2.4516e-05																										95+T	95	1	48272	2.07159e-05								92-GAGGA	92	1	43771	2.28462e-05
			210-A	210	12	938161	1.2791e-05																										95-A	95	1	48272	2.07159e-05								92-GAGGAGGGTGGTA	92	1	43771	2.28462e-05
			211+ACACAGT	211	5	938161	5.32958e-06																										95-GAGGAG	95	4	48272	8.28638e-05								92-GAGGAGGGTGGTAGTGCCACACAGAGAGCTTCGGATGTGGATACAACGGAA	92	1	43771	2.28462e-05
			211+G	211	3	938161	3.19775e-06																																						93+AGTGCCACAGGAAGGAGGA	93	2	43771	4.56924e-05
			211-G	211	38	938161	4.05048e-05																																						93+CACC	93	1	43771	2.28462e-05
			213-GT	213	1	938161	1.06592e-06																																						93+GA	93	4	43771	9.13847e-05
			213-GTGGTAGTGCCACAC	213	86	938161	9.16687e-05																																						93+GAA	93	1	43771	2.28462e-05
			214-T	214	2	938161	2.13183e-06																																						93-A	93	10	43771	0.000228462
			215-G	215	35	938161	3.7307e-05																																						93-AGGA	93	3	43771	6.85385e-05
			215-GG	215	2	938161	2.13183e-06																																						93-AGGAGGGT	93	1	43771	2.28462e-05
			217+AGAAATCC	217	30	938161	3.19775e-05																																						93-GAG	93	1	43771	2.28462e-05
			217-T	217	18	938161	1.91865e-05																																						94+CCAC	94	5	43771	0.000114231
			x-long_insertion	200	3	938161	3.19775e-06																																						94+GGGTGAGGAAGAAAG	94	2	43771	4.56924e-05
																																													94+TTG	94	1	43771	2.28462e-05
																																													94-GGAG	94	1	43771	2.28462e-05
																																													94-GGAGG	94	1	43771	2.28462e-05
																																													94-GGAGGG	94	1	43771	2.28462e-05
																																													95+GAAGAAGT	95	11	43771	0.000251308
																																													95+T	95	3	43771	6.85385e-05
																																													95+TTC	95	1	43771	2.28462e-05
																																													95-A	95	2	43771	4.56924e-05
																																													95-GA	95	1	43771	2.28462e-05
																																													95-GAG	95	2	43771	4.56924e-05
																																													95-GAGGAG	95	1	43771	2.28462e-05
																																													97-GAG	97	1	43771	2.28462e-05
																																													97-GGG	97	1	43771	2.28462e-05
																																													98-GAG	98	1	43771	2.28462e-05
