# Supplementary material for: Regulating the expression of gene drives is key to increasing their invasive potential and the mitigation of resistance
Source: PLoS Genet. 2021 Jan 29;17(1):e1009321. doi: 10.1371/journal.pgen.1009321 (PMC7886172; doi:10.1371/journal.pgen.1009321)
Supplement: S2 Data — (XLSX) [file pgen.1009321.s005.xlsx]

## Sheet: Data Info and Summary
This file contains data used estimates rates of embryonic end-joining, as represented in figure 3 and supplementary figure 3
		Supplementary Figure 3
																	Figure 3
																	Figure 3. Heritability and rates of formation of mutations caused by parentally deposited nuclease from different gene drive constructs. (A) zpg-CRISPRh, nos-CRISPRh or vas2-CRISPRh were crossed to a homozygous resistant strain (r1 203-GAGGAG) to generate F1 heterozygotes containing both a gene drive and resistant allele (GD/r1). F1 heterozygotes and r1/r1 homozygotes (control) were crossed to wi…
		S3 Fig. Depletion of wild-type target site alleles and formation of mutations caused by parentally deposited nuclease from different gene drive constructs. zpg-CRISPRh ,(‘Zpg’), nos-CRISPRh (‘Nos’)or vas2-CRISPRh (‘Vas’) were crossed to a homozygous resistant strain (homozygous for the r1 r1 allele 203-GAGGAG) to generate F1 heterozygotes containing both a gene drive and resistant allele (GD/r1).…
		Allele frequences in the F2
		F2	WT	R1	Total Novel R	Novel R In-frame	Novel R Out-of-frame	Embryonic EJ est. (novel EJ only)	n	Embyronic EJ (based on expected R1 of 0.5)
		Control	0.4917	0.5079	0.000456637	0.000355816	0.000100822	0.000927829	11	0.0167133
		Vas2 F	0.0545109	0.594042	0.351439	0.227673	0.123774	0.86572	4	0.890962
		Vas2 M	0.4991	0.4909	0.0100245	0.00350012	0.0065244	0.0196897	3	0.00184904
		Nos F	0.4121	0.5201	0.0679576	0.0422711	0.0256866	0.141561	6	0.176115
		Nos M	0.4991	0.4978	0.00316997	0.000872278	0.00229769	0.00631128	2	0.00193993
		Zpg F	0.4919	0.5003	0.0077628	0.00621716	0.00154563	0.0155361	4	0.0161256
		Zpg M	0.5267	0.4702	0.00312078	0.00289625	0.000224527	0.00589025	4	-0.0533584
		Allele frequences in the F3
		F3	WT	R1	Novel R	Novel R In-frame	Novel R Out-of-frame	Embryonic EJ est. (novel EJ only)	n	Embyronic EJ (based on expected R1 of 0.25)
		Control	0.739689	0.259974	0.000372625	0.000311283	6.1342e-05	0.0014905	18	0.020693
		Vas2 F	0.515532	0.309476	0.174992	0.101013	0.0739791	0.699968	5	0.468936
		Vas2 M	0.716463	0.283247	0.00028973	0.000223998	6.57319e-05	0.00115892	6	0.067073
		Nos F	0.705951	0.267829	0.0262194	0.0110663	0.015153	0.104877	8	0.0880975
		Nos M	0.743076	0.256541	0.000383074	0.000321336	6.17378e-05	0.00153229	5	0.0138486
		Zpg F	0.743963	0.255804	0.000232783	0.000200507	3.22755e-05	0.000931131	13	0.0120734
		Zpg M	0.745041	0.254671	0.000287137	0.000203443	8.36943e-05	0.00114855	8	0.00991716
		Depletion of WT
		See Supplementary Figure 3b, and schematic of crosses in Figure 3a
		Fraction of WT alleles amongst pooled amplicon sequencing reads, note: experiment was repeated for Zpg M in using a distinct original R1-GAG, named R1b.
		F2										F3
			Control	Vas F	Vas M	Nos F	Nos M	Zpg F	Zpg M				Control	Vas F	Vas M	Nos F	Nos M	Zpg F	Zpg M	Zpg M (R1B)
			0.497637	0.056632	0.514944	0.406642	0.497951	0.489262	0.541453				0.717391	0.494927	0.674095	0.561821	0.731167	0.78489	0.692569	0.770178
			0.495981	0.043272	0.48893	0.442166	0.500171	0.507108	0.566199				0.748026	0.565495	0.768103	0.588595	0.768948	0.742123	0.748955	0.726644
			0.493453	0.028138	0.493286	0.312344		0.4708	0.498991				0.729311	0.528863	0.705773	0.785572	0.741752	0.773084	0.743859	0.843471
			0.48834	0.063629		0.40919		0.500536	0.499995				0.731089	0.57603	0.710595	0.734439	0.73403	0.742049	0.772638	0.790984
			0.500137			0.430433							0.736451	0.405361	0.687734	0.634253	0.771758	0.74461	0.748338	0.834034
			0.495012			0.472089							0.717605	0.489765	0.685561	0.710522	0.735081	0.772775	0.730383	0.703956
			0.487244										0.747573	0.49969	0.723931	0.703125	0.703422	0.744286	0.738357	0.725202
			0.489108										0.757002	0.544114	0.710153	0.680302	0.755144	0.708961	0.785233	0.729073
			0.490807										0.73107	0.506255	0.739441	0.709879	0.752347	0.719003		0.741402
			0.48333										0.728292	0.53877	0.749108	0.700913	0.734676	0.69123		0.718959
			0.487538										0.751515	0.517608		0.720081	0.745507	0.76241		0.724151
													0.734521			0.687461		0.742139
		Average	0.49169	0.0479178	0.499053	0.412144	0.499061	0.491926	0.526659				0.738951			0.792894
		Median	0.490807	0.049952	0.493286	0.419812	0.499061	0.494899	0.520724				0.769348			0.8694
													0.736038
													0.742041
													0.726411
													0.760864
													0.758466
												Average	0.740103	0.515171	0.715449	0.705661	0.743076	0.743963	0.745042	0.755278
												Median	0.736451	0.517608	0.710374	0.706502	0.741752	0.743213	0.746098	0.729073
		Novel R
		See Supplementary Figure 3a, and schematic of crosses in Figure 3a
		Fraction of novel R alleles (excluding original R1-GAGGAG, or where specificified R1b-GAG) amongst pooled amplicon sequencing reads
		F2											F3
			Control	Vas F	Vas M	Nos F	Nos M	Zpg F	Zpg M				Control	Vas F	Vas M	Nos F	Nos M	Zpg F	Zpg M	Zpg M (R1B)
			0.000493	0.324292	0.012405	0.088717	0.000864	0.016369	0.001128				0.00037	0.238439	0.000235	0.135459	0.000881	0.000273	0.000303	0.00467163
			0.000413	0.362863	0.01707	0.05866	0.005476	0.012558	0.010416				0.00037	0.097133	0.000225	0.033959	0.000146	0.000267	0.000234	0.00028487
			0.000386	0.367161	0.000599	0.11442		0.00134	0.000525				0.000278	0.204855	0.000365	0.000173	0.000219	0.000172	0.00023	0.00192217
			0.000394			0.06677		0.000785	0.000414				0.000428	0.09526	0.000194	0.030156	0.000172	0.000238	0.000224	0.000609832
			0.000626			0.059547							0.000391	0.216022	0.00019	0.033289	0.000215	0.000173	0.000235	0.000796153
			0.000535			0.018704							0.000282	0.225762	0.000338	0.017599	0.000203	0.000208	0.000371	0.000280759
			0.000304										0.001004	0.160981	0.000367	0.054139	0.000593	0.000298	0.000423	0.000625964
			0.00049										0.000323	0.168957	0.000335	0.054294	0.000444	0.000242	0.000276	0.00942294
			0.000444										0.000347	0.195244	0.00032	0.001091	0.000676	0.000161		0.00219175
			0.000549										0.000305	0.169687	0.000379	0.000425	0.000201	0.000308		0.000225295
			0.000389										0.000331	0.155308		0.003734	0.000462	0.000186		0.000910391
													0.00021			0.003704		0.000268
		Average	0.000456636	0.351439	0.0100247	0.067803	0.00317	0.007763	0.00312075				0.000398			0.000224
		Median	0.000444	0.362863	0.012405	0.0631585	0.00317	0.006949	0.0008265				0.000387			0.000409
													0.000256
													0.000418
													0.000342
													0.00035
													0.000289
												Average	0.000372579	0.175241	0.0002948	0.0263325	0.000382909	0.000232833	0.000287	0.0019947
												Median	0.000347	0.169687	0.0003275	0.0106665	0.000219	0.00024	0.0002555	0.000796153
		Original R1 frequencies
		See Supplementary Figure 3a, and schematic of crosses in Figure 3a
		Fraction of original R alleles (R1-GAGGAG, or where specificified R1b-GAG) amongst pooled amplicon sequencing reads.
		F2											F3
			Control	Vas F	Vas M	Nos F	Nos M	Zpg F	Zpg M				Control	Vas F	Vas M	Nos F	Nos M	Zpg F	Zpg M	Zpg M (R1B)
			0.50187	0.619076	0.472652	0.504642	0.501185	0.494369	0.457419				0.282239	0.266634	0.32567	0.302721	0.267952	0.214838	0.307128	0.22515
			0.503606	0.593841	0.494	0.499174	0.494353	0.480333	0.423386				0.251603	0.337372	0.231672	0.377447	0.230906	0.25761	0.250811	0.273071
			0.506161	0.97113	0.506115	0.573235		0.52786	0.500484				0.270411	0.266281	0.293862	0.214256	0.258029	0.226744	0.25591	0.154607
			0.511266	0.56921		0.524041		0.49868	0.499591				0.268483	0.32871	0.289211	0.235405	0.265798	0.257713	0.227138	0.208406
			0.499237			0.51002							0.263158	0.378617	0.312075	0.332458	0.228027	0.255217	0.251428	0.16517
			0.504452			0.509207							0.282114	0.284473	0.314101	0.271879	0.264715	0.227017	0.269246	0.295764
			0.512452										0.251423	0.339329	0.275702	0.242736	0.295985	0.255416	0.26122	0.274172
			0.510403										0.242674	0.286928	0.289512	0.265404	0.244412	0.290797	0.21449	0.261504
			0.508748										0.268582	0.298501	0.260239	0.28903	0.246977	0.280836		0.256406
			0.516121										0.271403	0.291544	0.250514	0.298662	0.265123	0.308462		0.280816
			0.512074										0.248154	0.327085		0.276185	0.25403	0.237404		0.274938
													0.265269			0.308835		0.257593
		Average	0.507854	0.688314	0.490922	0.520053	0.497769	0.500311	0.47022				0.260651			0.206882
		Median	0.508748	0.606458	0.494	0.509614	0.497769	0.496525	0.478505				0.230265			0.130191
													0.263706
													0.25754
													0.273247
													0.238785
													0.241244
												Average	0.259524	0.309588	0.284256	0.268007	0.256541	0.255804	0.254671	0.242728
												Median	0.263158	0.298501	0.289361	0.274032	0.258029	0.256505	0.253669	0.261504

## Sheet: F2 sample notes
Promoter	Sex of GD/R1 F1	R1	Generation	Sample no.	No. of individuals extracted	No. of F1 deposited to get F2
Control		GAGGAG	F2	1	50	50
		GAGGAG	F2	2	50	50
		GAGGAG	F2	3	50	50
		GAGGAG	F2	4	50	50
		GAGGAG	F2	5	50	50
		GAGGAG	F2	6	43	3
		GAGGAG	F2	7	24	8
		GAGGAG	F2	8	150	8
		GAGGAG	F2	9	54	4
		GAGGAG	F2	10	160	3
		GAGGAG	F2	11	160	4
Vasa	Female	GAGGAG	F2	1	18	50
		GAGGAG	F2	2	143	50
		GAGGAG	F2	4	39	7
Vasa	Male	GAGGAG	F2	1	11	50
		GAGGAG	F2	2	176	50
		GAGGAG	F2	3	64	6
Nos	Female	GAGGAG	F2	1	58	50
		GAGGAG	F2	2	108	50
		GAGGAG	F2	3	7	6
		GAGGAG	F2	4	24	6
		GAGGAG	F2	5	9	1
		GAGGAG	F2	6	94	6
Nos	Male	GAGGAG	F2	1	74	50
		GAGGAG	F2	2	100	50
Zpg	Female	GAGGAG	F2	1	54	50
		GAGGAG	F2	2	64	50
		GAGGAG	F2	3	25	4
		GAGGAG	F2	4	16	4
Zpg	Male	GAGGAG	F2	1	90	50
		GAGGAG	F2	2	65	50
		GAGGAG	F2	3	44	7
		GAGGAG	F2	4	27	7

## Sheet: F3 sample notes
Promoter	Sex of GD/R1 F1	R1 allele	Generation	Sample no.	No. of individuals extracted	No. of F1 deposited to get F2	No. of F2 deposited to get F3
Control	Female	GAGGAG	F3	1	194	50	4
Control	Female	GAGGAG	F3	2	218	50	4
Control	Female	GAGGAG	F3	3	251	50	4
Control	Female	GAGGAG	F3	4	163	50	4
Control	Female	GAGGAG	F3	5	247	50	4
Control	Female	GAGGAG	F3	6	177	50	4
Control	Male	GAGGAG	F3	7	221	50	4
Control	Male	GAGGAG	F3	8	410	50	4
Control	Male	GAGGAG	F3	9	423	50	4
Control	Male	GAGGAG	F3	10	406	50	4
Control	Male	GAGGAG	F3	11	354	50	4
Control	Male	GAGGAG	F3	12	396	50	4
Control	Female	GAGGAG	F3	13	150	50	50
Control	Female	GAGGAG	F3	14	150	50	50
Control	Female	GAGGAG	F3	15	160	50	50
Control	Female	GAGGAG	F3	16	170	50	50
Control	Female	GAGGAG	F3	17	120	50	50
Control	Female	GAGGAG	F3	18	120	50	50
Control	Female	GAGGAG	F3	19	120	50	50
Vasa	Female	GAGGAG	F3	1	97	2	5
Vasa	Female	GAGGAG	F3	2	95	1	5
Vasa	Female	GAGGAG	F3	3	86	1	5
Vasa	Female	GAGGAG	F3	4	94	2	5
Vasa	Female	GAGGAG	F3	5	77	3	6
Vasa	Female	GAGGAG	F3	6	155	1	?
Vasa	Female	GAGGAG	F3	7	170	1	?
Vasa	Female	GAGGAG	F3	8	233	1	?
Vasa	Female	GAGGAG	F3	9	340	1	9
Vasa	Female	GAGGAG	F3	10	198	1	23
Vasa	Female	GAGGAG	F3	11	285	1	15
Vasa	Male	GAGGAG	F3	1	102	1	5
Vasa	Male	GAGGAG	F3	2	93	2	5
Vasa	Male	GAGGAG	F3	3	102	1	5
Vasa	Male	GAGGAG	F3	4	96	2	5
Vasa	Male	GAGGAG	F3	5	90	1	5
Vasa	Male	GAGGAG	F3	6	98	2	6
Vasa	Male	GAGGAG	F3	7	340	1	17
Vasa	Male	GAGGAG	F3	8	199	1	7
Vasa	Male	GAGGAG	F3	9	311	1	10
Vasa	Male	GAGGAG	F3	10	149	1	7
Vasa	Male	GAGGAG	F3	11	257	1	7
Nos	Female	GAGGAG	F3	1	88	1	4
Nos	Female	GAGGAG	F3	2	88	2	4
Nos	Female	GAGGAG	F3	3	130	1	4
Nos	Female	GAGGAG	F3	4	124	1	4
Nos	Female	GAGGAG	F3	5	137	1	4
Nos	Female	GAGGAG	F3	6	104	1	4
Nos	Female	GAGGAG	F3	7	125	1	5
Nos	Female	GAGGAG	F3	8	211	1	6
Nos	Female	GAGGAG	F3	9	84	1	≤7
Nos	Female	GAGGAG	F3	10	63	1	≤7
Nos	Female	GAGGAG	F3	11	95	1	≤6
Nos	Female	GAGGAG	F3	12	151	1	≤7
Nos	Female	GAGGAG	F3	13	52	1	≤4
Nos	Female	GAGGAG	F3	14	79	1	≤5
Nos	Male	GAGGAG	F3	1	161	1	≤6
Nos	Male	GAGGAG	F3	2	151	1	≤6
Nos	Male	GAGGAG	F3	3	175	1	≤6
Nos	Male	GAGGAG	F3	4	140	1	≤6
Nos	Male	GAGGAG	F3	5	123	2	≤15
Nos	Male	GAGGAG	F3	6	140	1	≤5
Nos	Male	GAGGAG	F3	7	110	1	≤5
Nos	Male	GAGGAG	F3	8	202	1	≤6
Nos	Male	GAGGAG	F3	9	227	2	≤12
Nos	Male	GAGGAG	F3	10	124	2	≤12
Nos	Male	GAGGAG	F3	11	143	1	≤6
Zpg	Female	GAGGAG	F3	1	257	1	4
Zpg	Female	GAGGAG	F3	2	200	1	4
Zpg	Female	GAGGAG	F3	3	110	1	4
Zpg	Female	GAGGAG	F3	4	258	1	4
Zpg	Female	GAGGAG	F3	5	309	1	4
Zpg	Female	GAGGAG	F3	6	190	1	3
Zpg	Female	GAGGAG	F3	7	230	1	3
Zpg	Female	GAGGAG	F3	8	211	1	3
Zpg	Female	GAGGAG	F3	9	251	1	3
Zpg	Female	GAGGAG	F3	10	188	1	3
Zpg	Female	GAGGAG	F3	11	215	1	3
Zpg	Female	GAGGAG	F3	12	72	1	>2
Zpg	Female	GAGGAG	F3	13	68	1	>4
Zpg	Male	GAGGAG	F3	1	222	1	≤4
Zpg	Male	GAGGAG	F3	2	263	1	≤4
Zpg	Male	GAGGAG	F3	3	251	1	≤4
Zpg	Male	GAGGAG	F3	4	197	1	≤4
Zpg	Male	GAGGAG	F3	5	116	1	≤4
Zpg	Female	GAG	F3	1	25	1	<15
Zpg	Female	GAG	F3	2	55	1	5
Zpg	Male	GAG	F3	1	68	1	5
Zpg	Male	GAG	F3	2	94	1	<15
Zpg	Male	GAG	F3	3	31	1	6
Zpg	Male	GAG	F3	4	37	1	<15
Zpg	Male	GAG	F3	5	84	1	3
Zpg	Male	GAG	F3	6	115	1	<15
Zpg	Male	GAG	F3	7	29	1	2
Zpg	Male	GAG	F3	8	80	1	9
Zpg	Male	GAG	F3	9	80	1	<15
Zpg	Male	GAG	F3	10	160	1	<15
Zpg	Male	GAG	F3	11	70	1	10

## Sheet: F2 control
	Input reads	Aligned reads	Modified reads	Unmodified reads	Modified frequency	WT frequency	R1 frequency	Others freq	Others In-frame	Others Out-of-frame		Control F2 1	99470									Control F2 2	91939									Control F2 3	67354									Control F2 4	88850
Control F2 1	109650	99470	49970	49500	0.502363	0.497637	0.50187	0.000492611	0.000361918	0.000130693		indel_tag	#Reads	%Reads	Freq	/3	In-frame status	in-frame freqs	SUM in-frame freqs	SUM out-frame		indel_tag	#Reads	%Reads	Freq	/3	In-frame status	in-frame freqs	SUM in-frame freqs	SUM out-frame		indel_tag	#Reads	%Reads	Freq	/3	In-frame status	in-frame freqs	SUM in-frame freqs	SUM out-frame		indel_tag	#Reads	%Reads	Freq	/3	In-frame status	in-frame freqs	SUM in-frame freqs
Control F2 2	112074	91939	46339	45600	0.504019	0.495981	0.503606	0.000413318	0.00030455	0.000108768		114-AGGAGG-120	49921	50.187	0.50187	2	TRUE	0.50187				114-AGGAGG-120	46301	50.3606	0.503606	2	TRUE	0.503606				114-AGGAGG-120	34092	50.6161	0.506161	2	TRUE	0.506161				114-AGGAGG-120	45426	51.1266	0.511266	2	TRUE	0.511266
Control F2 3	89083	67354	34118	33236	0.506547	0.493453	0.506161	0.00038602	0.000267245	0.000118775		WT	49500	49.7637	0.497637	0.333333	FALSE	FALSE				WT	45600	49.5981	0.495981	0.333333	FALSE	FALSE				WT	33236	49.3453	0.493453	0.333333	FALSE	FALSE				WT	43389	48.834	0.48834	0.333333	FALSE	FALSE
Control F2 4	100152	88850	45461	43389	0.51166	0.48834	0.511266	0.000393922	0.000303883	9.00394e-05
Control F2 5	102481	76705	38342	38363	0.499863	0.500137	0.499237	0.000625774	0.000547552	7.82218e-05		115-GGAGGG-121	18	0.0180959	0.000180959	2	TRUE	0.000180959	0.000361918	0.000130693		115-GGAGGG-121	14	0.0152275	0.000152275	2	TRUE	0.000152275	0.00030455	0.000108768		115-GGAGGG-121	8	0.0118775	0.000118775	2	TRUE	0.000118775	0.000267245	0.000118775		115-GGAGGG-121	12	0.0135059	0.000135059	2	TRUE	0.000135059	0.000303883
Control F2 6	95938	70976	35842	35134	0.504988	0.495012	0.504452	0.000535392	0.000464946	7.04463e-05		109-TGAGGA-115	11	0.0110586	0.000110586	2	TRUE	0.000110586				103-AGAAAGTGAGGA-115	7	0.00761374	7.61374e-05	4	TRUE	7.61374e-05				109-TGAGGA-115	4	0.00593877	5.93877e-05	2	TRUE	5.93877e-05				103-AGAAAGTGAGGA-115	8	0.00900394	9.00394e-05	4	TRUE	9.00394e-05
Control F2 7	99754	42763	21927	20836	0.512756	0.487244	0.512452	0.000304001	0.000210462	9.35388e-05		114-AGGAGGG-121	5	0.00502664	5.02664e-05	2.33333	FALSE	FALSE				109-TGAGGA-115	5	0.00543839	5.43839e-05	2	TRUE	5.43839e-05				115-GGA-118	3	0.00445408	4.45408e-05	1	TRUE	4.45408e-05				109-TGAGGA-115	6	0.00675295	6.75295e-05	2	TRUE	6.75295e-05
Control F2 8	92686	81708	41744	39964	0.510892	0.489108	0.510403	0.000489548	0.000354922	0.000134626		115-GGA-118	4	0.00402131	4.02131e-05	1	TRUE	4.02131e-05				114-AGGAGGG-121	5	0.00543839	5.43839e-05	2.33333	FALSE	FALSE				115-GGAGGGT-122	3	0.00445408	4.45408e-05	2.33333	FALSE	FALSE				114-AGGAGGG-121	3	0.00337648	3.37648e-05	2.33333	FALSE	FALSE
Control F2 9	99188	96763	49271	47492	0.509193	0.490807	0.508748	0.000444385	0.000351374	9.30108e-05		115-GGAGGGT-122	4	0.00402131	4.02131e-05	2.33333	FALSE	FALSE				114-AG-116	2	0.00217536	2.17536e-05	0.666667	FALSE	FALSE				109-TGAGGAGG-117	1	0.00148469	1.48469e-05	2.66667	FALSE	FALSE				115-G-116	2	0.00225098	2.25098e-05	0.333333	FALSE	FALSE
Control F2 10	107495	103747	53603	50144	0.51667	0.48333	0.516121	0.000549413	0.000453025	9.63883e-05		103-AGAAAGTGAGGA-115	2	0.00201066	2.01066e-05	4	TRUE	2.01066e-05				115-GGAGGGT-122	2	0.00217536	2.17536e-05	2.33333	FALSE	FALSE				114-A-115	1	0.00148469	1.48469e-05	0.333333	FALSE	FALSE				115-GGAGGGT-122	2	0.00225098	2.25098e-05	2.33333	FALSE	FALSE
Control F2 11	101173	95207	48790	46417	0.512462	0.487538	0.512074	0.000388627	0.000294096	9.45309e-05		106-AAGTGAGGAGGA-118	1	0.00100533	1.00533e-05	4	TRUE	1.00533e-05				111-AGGAGGA-118	1	0.00108768	1.08768e-05	2.33333	FALSE	FALSE				114-AG-116	1	0.00148469	1.48469e-05	0.666667	FALSE	FALSE				111-AGGAGGA-118	1	0.00112549	1.12549e-05	2.33333	FALSE	FALSE
												111-AGGAGGA-118	1	0.00100533	1.00533e-05	2.33333	FALSE	FALSE				115+GTGGTAGGACTAGGACTA+133	1	0.00108768	1.08768e-05	6	TRUE	1.08768e-05				114-AGGAGGGT-122	1	0.00148469	1.48469e-05	2.66667	FALSE	FALSE				115-GGA-118	1	0.00112549	1.12549e-05	1	TRUE	1.12549e-05
	WT frequency	R1 frequency	Others freq	Others In-frame	Others Out-of-frame							115+CAGCGAGGTGAGGAAGAAAT+135	1	0.00100533	1.00533e-05	6.66667	FALSE	FALSE				115-GGA-118	1	0.00108768	1.08768e-05	1	TRUE	1.08768e-05				115+GTCGCAGCGAGGTGAGGA+133	1	0.00148469	1.48469e-05	6	TRUE	1.48469e-05
Control F2 all	0.49169	0.507854	0.000456637	0.000355816	0.000100822							115+GTCGCAGCGAGGCGAGG+132	1	0.00100533	1.00533e-05	5.66667	FALSE	FALSE														115+TCGATGTCGCAG+127	1	0.00148469	1.48469e-05	4	TRUE	1.48469e-05
												115-G-116	1	0.00100533	1.00533e-05	0.333333	FALSE	FALSE														115+TCGCAGCGAGGCGAGGAA+133	1	0.00148469	1.48469e-05	6	TRUE	1.48469e-05
																																115-G-116	1	0.00148469	1.48469e-05	0.333333	FALSE	FALSE
[truncated: 64 more columns]

## Sheet: F2 vasa
	Input reads	Aligned reads	Modified reads	Unmodified reads	Modified frequency	WT frequency	R1 frequency	Others freq	Others In-frame	Others Out-of-frame		Vasa Female 1	89737									Vasa Female 2	80237									Vasa Female 4	78565									Vasa Male 1	25797
Vasa Female 1	101711	89737	84655	5082	0.943368	0.0566322	0.619076	0.324292	0.173574	0.150718		indel_tag	#Reads	%Reads	Freq	/3	In-frame status	in-frame freqs	SUM in-frame freqs	SUM out-frame		indel_tag	#Reads	%Reads	Freq	/3	In-frame status	in-frame freqs	SUM in-frame freqs	SUM out-frame		indel_tag	#Reads	%Reads	Freq	/3	In-frame status	in-frame freqs	SUM in-frame freqs	SUM out-frame		indel_tag	#Reads	%Reads	Freq	/3	In-frame status	in-frame freqs	SUM in-frame freqs
Vasa Female 2	96333	80237	76763	3472	0.956703	0.0432718	0.593841	0.362863	0.222142	0.140746		114-AGGAGG-120	55554	61.9076	0.619076	2	TRUE	0.619076				114-AGGAGG-120	47648	59.3841	0.593841	2	TRUE	0.593841				114-AGGAGG-120	44720	56.921	0.56921	2	TRUE	0.56921				WT	13284	51.4944	0.514944	0.333333	FALSE	FALSE
Vasa Female 4	105607	78565	73566	4999	0.936371	0.0636288	0.56921	0.367161	0.287304	0.0798574		115-GGA-118	12602	14.0433	0.140433	1	TRUE	0.140433				115-GGA-118	12425	15.4854	0.154854	1	TRUE	0.154854				115-GGA-118	13447	17.1158	0.171158	1	TRUE	0.171158				114-AGGAGG-120	12193	47.2652	0.472652	2	TRUE	0.472652
Vasa Male 1	92160	25797	12513	13284	0.485056	0.514944	0.472652	0.0124045	0.00496182	0.00744273		WT	5082	5.66322	0.0566322	0.333333	FALSE	FALSE				WT	3472	4.32718	0.0432718	0.333333	FALSE	FALSE				115+CAG+118	6435	8.19067	0.0819067	1	TRUE	0.0819067				114-A-115	154	0.596969	0.00596969	0.333333	FALSE	FALSE
Vasa Male 2	95552	74753	38204	36549	0.51107	0.48893	0.494	0.0170695	0.00512354	0.011946		97-TGAGGAAGAAAGTGAGGAGG-117	2918	3.25172	0.0325172	6.66667	FALSE	FALSE	0.173574	0.150718		114-AG-116	1779	2.21718	0.0221718	0.666667	FALSE	FALSE	0.222142	0.140746		WT	4999	6.36288	0.0636288	0.333333	FALSE	FALSE	0.287304	0.0798574		115-GGA-118	94	0.364383	0.00364383	1	TRUE	0.00364383	0.00496182
Vasa Male 3	111038	108430	54943	53487	0.506714	0.493286	0.506115	0.000599465	0.000415014	0.000184451		109-TGAGGAG-116	1769	1.97132	0.0197132	2.33333	FALSE	FALSE				109-TGAGGA-115	1169	1.45693	0.0145693	2	TRUE	0.0145693				111-AGGAGGA-118	2829	3.60084	0.0360084	2.33333	FALSE	FALSE				103-AGAAAGTGAGGAGGA-118	14	0.0542699	0.000542699	5	TRUE	0.000542699
												114-A-115	1468	1.63589	0.0163589	0.333333	FALSE	FALSE				111-AGGA-115	892	1.11171	0.0111171	1.33333	FALSE	FALSE				115+ATG+118	1747	2.22364	0.0222364	1	TRUE	0.0222364				109-TGAGGAGGAG-119	9	0.0348878	0.000348878	3.33333	FALSE	FALSE
												115+AG+117	1276	1.42193	0.0142193	0.666667	FALSE	FALSE				115-GGAGG-120	729	0.908558	0.00908558	1.66667	FALSE	FALSE				109-TGAGGAG-116	1129	1.43703	0.0143703	2.33333	FALSE	FALSE				99-AGGAAGAAAGTGAGGAGGAGGGTG-123	6	0.0232585	0.000232585	8	TRUE	0.000232585
												114-AG-116	886	0.98733	0.0098733	0.666667	FALSE	FALSE				103-AGAAAGTGAGGAGGA-118	625	0.778942	0.00778942	5	TRUE	0.00778942				97-TGAGGAAGAAAGTGAGGAGGAGG-120	427	0.543499	0.00543499	7.66667	FALSE	FALSE				109-TGAGGAGG-117	6	0.0232585	0.000232585	2.66667	FALSE	FALSE
	WT frequency	R1 frequency	Others freq	Others In-frame	Others Out-of-frame							102-AAGAAAGTGAGGAG-116	859	0.957242	0.00957242	4.66667	FALSE	FALSE				115+G+116	467	0.582026	0.00582026	0.333333	FALSE	FALSE				114-AG-116	279	0.35512	0.0035512	0.666667	FALSE	FALSE				115+AG+117	5	0.0193821	0.000193821	0.666667	FALSE	FALSE
Vasa Female F2 Avg	0.0545109	0.594042	0.351439	0.227673	0.123774							99-AGGAAGAAAGTGAGGAGGAG-119	818	0.911553	0.00911553	6.66667	FALSE	FALSE				97-TGAGGAAGAAAGTGAGGAGGAGG-120	422	0.525942	0.00525942	7.66667	FALSE	FALSE				106-AAGTGAGGAGGA-118	273	0.347483	0.00347483	4	TRUE	0.00347483				115+GGGTGAGGAAGAAAG+130	5	0.0193821	0.000193821	5	TRUE	0.000193821
Vasa Male F2 Avg	0.499053	0.490922	0.0100245	0.00350012	0.0065244							109-TGAGGA-115	798	0.889265	0.00889265	2	TRUE	0.00889265				109-TGAGGAG-116	354	0.441193	0.00441193	2.33333	FALSE	FALSE				115-GGAG-119	208	0.264749	0.00264749	1.33333	FALSE	FALSE				115+CCAC+119	5	0.0193821	0.000193821	1.33333	FALSE	FALSE
												99-AGGAAGAAAGTGAGGAGGAGGGTG-123	717	0.799002	0.00799002	8	TRUE	0.00799002				115+GTGA+119	310	0.386355	0.00386355	1.33333	FALSE	FALSE				103-AGAAAGTGAGGA-115	150	0.190925	0.00190925	4	TRUE	0.00190925				114-AG-116	4	0.0155057	0.000155057	0.666667	FALSE	FALSE
												115+GGGGAAGAAAGTGA+129	512	0.570556	0.00570556	4.66667	FALSE	FALSE				115-GG-117	309	0.385109	0.00385109	0.666667	FALSE	FALSE				97-TGAGGAAGAAAGTGAGGAGG-117	150	0.190925	0.00190925	6.66667	FALSE	FALSE				106-AAGTGAGGAGGA-118	2	0.00775284	7.75284e-05	4	TRUE	7.75284e-05
												111-AGGAG-116	428	0.476949	0.00476949	1.66667	FALSE	FALSE				115+AG+117	291	0.362676	0.00362676	0.666667	FALSE	FALSE				115+T+116	149	0.189652	0.00189652	0.333333	FALSE	FALSE				115+GTCGCAGCGAGGCGAGG+132	2	0.00775284	7.75284e-05	5.66667	FALSE	FALSE
												67-TCAGATGCTACGATCGATGTCGCAGCGAGGTGAGGAAGAAAGTGAGGAGGA-118	411	0.458005	0.00458005	17	TRUE	0.00458005				75-TACGATCGATGTCGCAGCGAGGTGAGGAAGAAAGTGAGGAGGA-118	289	0.360183	0.00360183	14.3333	FALSE	FALSE				114+GATC+118	146	0.185833	0.00185833	1.33333	FALSE	FALSE				109-TGAGGA-115	2	0.00775284	7.75284e-05	2	TRUE	7.75284e-05
												115+GA+117	351	0.391143	0.00391143	0.666667	FALSE	FALSE				115-GGAGGGTGGTAGTGCCACACAGAGAGCTTCGGATGTGGATACAACGGA-163	276	0.343981	0.00343981	16	TRUE	0.00343981				46-TGAGTCGGGCTGTGGGATGGATCAGATGCTACGATCGATGTCGCAGCGAGGTGAGGAAGAAAGTGAGGAGGA-118	113	0.14383	0.0014383	24	TRUE	0.0014383				115-GGAGGG-121	2	0.00775284	7.75284e-05	2	TRUE	7.75284e-05
												115-G-116	319	0.355483	0.00355483	0.333333	FALSE	FALSE				115+AAG+118	266	0.331518	0.00331518	1	TRUE	0.00331518				115+GCTTGTTG+123	88	0.112009	0.00112009	2.66667	FALSE	FALSE				115-GGAGGGT-122	2	0.00775284	7.75284e-05	2.33333	FALSE	FALSE
												115+G+116	155	0.172727	0.00172727	0.333333	FALSE	FALSE				115+A+116	260	0.32404	0.0032404	0.333333	FALSE	FALSE				115-GGAGG-120	76	0.0967352	0.000967352	1.66667	FALSE	FALSE				112-GGAGGAGGGTGGTAGTGCCACACAGAGAGCTTCGGATGTGGATACAACGGA-163	2	0.00775284	7.75284e-05	17	TRUE	7.75284e-05
												115+GATGTCGCAGCGAG+129	142	0.15824	0.0015824	4.66667	FALSE	FALSE				72-TGCTACGATCGATGTCGCAGCGAGGTGAGGAAGAAAGTGAGGAGGA-118	240	0.299114	0.00299114	15.3333	FALSE	FALSE				79-ATCGATGTCGCAGCGAGGTGAGGAAGAAAGTGAGGAG-116	69	0.0878254	0.000878254	12.3333	FALSE	FALSE				109-TGAGGAG-116	1	0.00387642	3.87642e-05	2.33333	FALSE	FALSE
												115+CCACACAGGTGAG+128	131	0.145982	0.00145982	4.33333	FALSE	FALSE				115+TTG+118	238	0.296621	0.00296621	1	TRUE	0.00296621				115+A+116	60	0.0763699	0.000763699	0.333333	FALSE	FALSE				115+GGCGAACGATATTGCGA+132	1	0.00387642	3.87642e-05	5.66667	FALSE	FALSE
												97-TGAGGAAGAAAGTGAGGAGGAGG-120	103	0.11478	0.0011478	7.66667	FALSE	FALSE				115+GTGGTAGTGAGGAGTGGTAGAAAGTGAGGA+145	225	0.280419	0.00280419	10	TRUE	0.00280419				109-TGAGGA-115	58	0.0738242	0.000738242	2	TRUE	0.000738242				111-AGGAGGA-118	1	0.00387642	3.87642e-05	2.33333	FALSE	FALSE
												102-AAGAAAGTGAGGAGGAGG-120	103	0.11478	0.0011478	6	TRUE	0.0011478				97-TGAGGAAGAAAGTGAGGAGG-117	211	0.262971	0.00262971	6.66667	FALSE	FALSE				105-AAAGTGAGGAGGAGG-120	53	0.0674601	0.000674601	5	TRUE	0.000674601				115+TCGCAGCGAGGCGAGGAA+133	1	0.00387642	3.87642e-05	6	TRUE	3.87642e-05
												114-AGGAGGGTGG-124	96	0.106979	0.00106979	3.33333	FALSE	FALSE				115+ATG+118	198	0.246769	0.00246769	1	TRUE	0.00246769				114+GG+116	52	0.0661872	0.000661872	0.666667	FALSE	FALSE				115+TGGTAGTGCCACCCAA+131	1	0.00387642	3.87642e-05	5.33333	FALSE	FALSE
												115+T+116	93	0.103636	0.00103636	0.333333	FALSE	FALSE				92-CGAGGTGAGGAAGAAAGTGAGGAG-116	193	0.240537	0.00240537	8	TRUE	0.00240537				112-GGAGG-117	52	0.0661872	0.000661872	1.66667	FALSE	FALSE				115-G-116	1	0.00387642	3.87642e-05	0.333333	FALSE	FALSE
												111-AGGA-115	92	0.102522	0.00102522	1.33333	FALSE	FALSE				115+TCCGATTGGTAGTAGATT+133	181	0.225582	0.00225582	6	TRUE	0.00225582				113-GAGGAGGG-121	50	0.0636416	0.000636416	2.66667	FALSE	FALSE
												114-AGGAGGG-121	91	0.101407	0.00101407	2.33333	FALSE	FALSE				112-GGAGGAGGGTGGTAGTGCCACACAGAGAGCTTCGGATGTGGATACAACGGA-163	179	0.223089	0.00223089	17	TRUE	0.00223089				105-AAAGTGAGGA-115	44	0.0560046	0.000560046	3.33333	FALSE	FALSE
												86-TCGCAGCGAGGTGAGGAAGAAAGTGAGGAG-116	81	0.0902638	0.000902638	10	TRUE	0.000902638				114-A-115	179	0.223089	0.00223089	0.333333	FALSE	FALSE				115+GAT+118	40	0.0509133	0.000509133	1	TRUE	0.000509133
												115+CCGAAGCTCTCTGTGTGGCACTACCTGTGAGGCACTACCCGA+157	80	0.0891494	0.000891494	14	TRUE	0.000891494				115+AAAGAAGAAAGAAGGGAGAAAGT+138	174	0.216858	0.00216858	7.66667	FALSE	FALSE				111-AGGAG-116	36	0.0458219	0.000458219	1.66667	FALSE	FALSE
												114+GTG+117	77	0.0858063	0.000858063	1	TRUE	0.000858063				115+AGTG+119	172	0.214365	0.00214365	1.33333	FALSE	FALSE				114+ATGC+118	33	0.0420034	0.000420034	1.33333	FALSE	FALSE
												103-AGAAAGTGAGGA-115	74	0.0824632	0.000824632	4	TRUE	0.000824632				99-AGGAAGAAAGTGAGGAG-116	171	0.213119	0.00213119	5.66667	FALSE	FALSE				115+TGTCG+120	29	0.0369121	0.000369121	1.66667	FALSE	FALSE
												115+A+116	73	0.0813488	0.000813488	0.333333	FALSE	FALSE				112-GGAGGAGGGTGGTAGTGCCACACAGAGAGCTTCGGATGTGGATACAACGG-162	171	0.213119	0.00213119	16.6667	FALSE	FALSE				115+ACGATCGA+123	28	0.0356393	0.000356393	2.66667	FALSE	FALSE
												115+TGAAGGAGGTGAGGAAGAAAG+136	67	0.0746626	0.000746626	7	TRUE	0.000746626				97-TGAGGAAGAAAGTGAGGAG-116	169	0.210626	0.00210626	6.33333	FALSE	FALSE				114+CCC+117	28	0.0356393	0.000356393	1	TRUE	0.000356393
												115+AGGTGAG+122	54	0.0601758	0.000601758	2.33333	FALSE	FALSE				115-GGAGGGT-122	169	0.210626	0.00210626	2.33333	FALSE	FALSE				111-AGGAGGAGGGTG-123	25	0.0318208	0.000318208	4	TRUE	0.000318208
												115+TGG+118	53	0.0590615	0.000590615	1	TRUE	0.000590615				115+CAG+118	168	0.20938	0.0020938	1	TRUE	0.0020938				115+GTGGAG+121	24	0.030548	0.00030548	2	TRUE	0.00030548
												103-AGAAAGTGAGGAGGA-118	47	0.0523753	0.000523753	5	TRUE	0.000523753				113-GAGGAGGGTGGTAGTGCCACACAGAG-139	152	0.189439	0.00189439	8.66667	FALSE	FALSE				103-AGAAAGTGAGGAGGA-118	22	0.0280023	0.000280023	5	TRUE	0.000280023
												114+CG+116	43	0.0479178	0.000479178	0.666667	FALSE	FALSE				111-AGGAG-116	152	0.189439	0.00189439	1.66667	FALSE	FALSE				114-AGGAGGG-121	22	0.0280023	0.000280023	2.33333	FALSE	FALSE
												113-GAGG-117	42	0.0468034	0.000468034	1.33333	FALSE	FALSE				115+GGGCAGCAG+124	146	0.181961	0.00181961	3	TRUE	0.00181961				114-A-115	22	0.0280023	0.000280023	0.333333	FALSE	FALSE
												115-GGAGG-120	37	0.0412316	0.000412316	1.66667	FALSE	FALSE				114+CGAGGCG+121	142	0.176976	0.00176976	2.33333	FALSE	FALSE				115+TAGTGGTG+123	22	0.0280023	0.000280023	2.66667	FALSE	FALSE
												107-AGTGAGGA-115	37	0.0412316	0.000412316	2.66667	FALSE	FALSE				115+TGCT+119	139	0.173237	0.00173237	1.33333	FALSE	FALSE				115-GGAGGG-121	21	0.0267295	0.000267295	2	TRUE	0.000267295
												115-GGAGGGTGGTAGTGCC-131	35	0.0390029	0.000390029	5.33333	FALSE	FALSE				115+AGGTG+120	126	0.157035	0.00157035	1.66667	FALSE	FALSE				115+AGTCG+120	18	0.022911	0.00022911	1.66667	FALSE	FALSE
												112-GGAGGAGGGTGGTAGTGCCACACAGAGAG-141	34	0.0378885	0.000378885	9.66667	FALSE	FALSE				115+TGG+118	121	0.150803	0.00150803	1	TRUE	0.00150803				89-CAGCGAGGTGAGGAAGAAAGTGAGGAG-116	18	0.022911	0.00022911	9	TRUE	0.00022911
												106-AAGTGAGGA-115	34	0.0378885	0.000378885	3	TRUE	0.000378885				115-GGAG-119	120	0.149557	0.00149557	1.33333	FALSE	FALSE				89-CAGCGAGGTGAGGAAGAAAGTGAGGAGG-117	18	0.022911	0.00022911	9.33333	FALSE	FALSE
												114+GAT+117	32	0.0356598	0.000356598	1	TRUE	0.000356598				102-AAGAAAGTGAGGAGGAGG-120	117	0.145818	0.00145818	6	TRUE	0.00145818				115+GCTAC+120	17	0.0216381	0.000216381	1.66667	FALSE	FALSE
												105-AAAGTGAGGAG-116	31	0.0345454	0.000345454	3.66667	FALSE	FALSE				115+GGCGAACGATATTGCGA+132	116	0.144572	0.00144572	5.66667	FALSE	FALSE				111-AGGAGGAG-119	17	0.0216381	0.000216381	2.66667	FALSE	FALSE
												105-AAAGTGAGGA-115	29	0.0323167	0.000323167	3.33333	FALSE	FALSE				115+GTGGAAAGTGA+126	114	0.142079	0.00142079	3.66667	FALSE	FALSE				114+AT+116	15	0.0190925	0.000190925	0.666667	FALSE	FALSE
												115+CGATGTCGCAGCG+128	27	0.0300879	0.000300879	4.33333	FALSE	FALSE				115+TAGGATA+122	104	0.129616	0.00129616	2.33333	FALSE	FALSE				115+AAG+118	14	0.0178196	0.000178196	1	TRUE	0.000178196
												115+TTC+118	26	0.0289736	0.000289736	1	TRUE	0.000289736				115+CTGTGAGAAAGTGAGTGTG+134	102	0.127123	0.00127123	6.33333	FALSE	FALSE				115+GTCGATCGTCGATCAGCGAGGCAGCGA+142	13	0.0165468	0.000165468	9	TRUE	0.000165468
												92-CGAGGTGAGGAAGAAAGTGAGGAG-116	25	0.0278592	0.000278592	8	TRUE	0.000278592				114-AGGAGGGTGGTAGTGCCACACAGAGAGCTTCGGATGTGGATACAACGGAAG-165	102	0.127123	0.00127123	17	TRUE	0.00127123				114+TC+116	13	0.0165468	0.000165468	0.666667	FALSE	FALSE
												115+GTCGAGGAGGAAGAAAGTGA+135	25	0.0278592	0.000278592	6.66667	FALSE	FALSE				115+GA+117	102	0.127123	0.00127123	0.666667	FALSE	FALSE				115+CGCAGCGAGG+125	12	0.015274	0.00015274	3.33333	FALSE	FALSE
												92-CGAGGTGAGGAAGAAAGTGAGGA-115	24	0.0267448	0.000267448	7.66667	FALSE	FALSE				105-AAAGTGAGGAGGAG-119	100	0.124631	0.00124631	4.66667	FALSE	FALSE				102-AAGAAAGTGAGGA-115	12	0.015274	0.00015274	4.33333	FALSE	FALSE
												115+TGGTAGTGTGA+126	23	0.0256305	0.000256305	3.66667	FALSE	FALSE				99-AGGAAGAAAGTGAGGAGGAG-119	100	0.124631	0.00124631	6.66667	FALSE	FALSE				97-TGAGGAAGAAAGTGAGGAG-116	11	0.0140011	0.000140011	6.33333	FALSE	FALSE
												115-GGAGGG-121	23	0.0256305	0.000256305	2	TRUE	0.000256305				107-AGTGAGGA-115	92	0.11466	0.0011466	2.66667	FALSE	FALSE				115+ATCG+119	10	0.0127283	0.000127283	1.33333	FALSE	FALSE
												115+ATG+118	21	0.0234017	0.000234017	1	TRUE	0.000234017				100-GGAAGAAAGTGAGGAGGAGGGTGGTAGTGC-130	89	0.110921	0.00110921	10	TRUE	0.00110921				115+TGCT+119	10	0.0127283	0.000127283	1.33333	FALSE	FALSE
												115+GGGTGGTAGTGCCACACA+133	17	0.0189442	0.000189442	6	TRUE	0.000189442				115+T+116	88	0.109675	0.00109675	0.333333	FALSE	FALSE				90-AGCGAGGTGAGGAAGAAAGTGAGGAGGAGGGTGGTAGTGC-130	9	0.0114555	0.000114555	13.3333	FALSE	FALSE
												115+AAGGAAGAAAGT+127	17	0.0189442	0.000189442	4	TRUE	0.000189442				115+AAGGGAGAAAGGGAAAGGGAAGAAAG+141	86	0.107182	0.00107182	8.66667	FALSE	FALSE				115+ACA+118	9	0.0114555	0.000114555	1	TRUE	0.000114555
												115+GTGA+119	15	0.0167155	0.000167155	1.33333	FALSE	FALSE				92-CGAGGTGAGGAAGAAAGTGAGGA-115	82	0.102197	0.00102197	7.66667	FALSE	FALSE				111-AGGAGGAGGG-121	8	0.0101827	0.000101827	3.33333	FALSE	FALSE
												116+TGGGGAGT+124	15	0.0167155	0.000167155	2.66667	FALSE	FALSE				114+GTG+117	81	0.100951	0.00100951	1	TRUE	0.00100951				115+CTACGA+121	7	0.00890982	8.90982e-05	2	TRUE	8.90982e-05
												114-AGGAG-119	15	0.0167155	0.000167155	1.66667	FALSE	FALSE				115+CTTTGAGGAAGAAAGTGAAG+135	81	0.100951	0.00100951	6.66667	FALSE	FALSE				115+AATGTT+121	6	0.00763699	7.63699e-05	2	TRUE	7.63699e-05
												63-TGGATCAGATGCTACGATCGATGTCGCAGCGAGGTGAGGAAGAAAGTGAGGAGGA-118	15	0.0167155	0.000167155	18.3333	FALSE	FALSE				115+TGGTACCACCCA+127	80	0.0997046	0.000997046	4	TRUE	0.000997046				68-CAGATGCTACGATCGATGTCGCAGCGAGGTGAGGAAGAAAGTGAGGAGGAG-119	6	0.00763699	7.63699e-05	17	TRUE	7.63699e-05
												102-AAGAAAGTGAGGAGGAG-119	14	0.0156011	0.000156011	5.66667	FALSE	FALSE				115+AA+117	78	0.097212	0.00097212	0.666667	FALSE	FALSE				63-TGGATCAGATGCTACGATCGATGTCGCAGCGAGGTGAGGAAGAAAGTGAGGAGGA-118	6	0.00763699	7.63699e-05	18.3333	FALSE	FALSE
												109-TGAGGAGGA-118	14	0.0156011	0.000156011	3	TRUE	0.000156011				115+GTCGCAGCGAGGCGAGG+132	77	0.0959657	0.000959657	5.66667	FALSE	FALSE				102-AAGAAAGTGAGGAG-116	6	0.00763699	7.63699e-05	4.66667	FALSE	FALSE
												106-AAGTGAGGAGGA-118	14	0.0156011	0.000156011	4	TRUE	0.000156011				115+TGGTAGTGGTAGGGTGA+132	77	0.0959657	0.000959657	5.66667	FALSE	FALSE				107-AGTGAGGA-115	6	0.00763699	7.63699e-05	2.66667	FALSE	FALSE
												115+TACGATC+122	13	0.0144868	0.000144868	2.33333	FALSE	FALSE				99-AGGAAGAAAGTGAGGAGGAGGG-121	76	0.0947194	0.000947194	7.33333	FALSE	FALSE				114+GA+116	5	0.00636416	6.36416e-05	0.666667	FALSE	FALSE
												89-CAGCGAGGTGAGGAAGAAAGTGAGGAG-116	13	0.0144868	0.000144868	9	TRUE	0.000144868				115+AAAAG+120	75	0.0934731	0.000934731	1.66667	FALSE	FALSE				115-GGAGGGT-122	5	0.00636416	6.36416e-05	2.33333	FALSE	FALSE
												115+TGCT+119	13	0.0144868	0.000144868	1.33333	FALSE	FALSE				114+TACCAC+120	75	0.0934731	0.000934731	2	TRUE	0.000934731				115+G+116	5	0.00636416	6.36416e-05	0.333333	FALSE	FALSE
												115+TCGCAGCGAGGTGAGGAA+133	12	0.0133724	0.000133724	6	TRUE	0.000133724				74-CTACGATCGATGTCGCAGCGAGGTGAGGAAGAAAGTGAGGAGGAGG-120	72	0.0897342	0.000897342	15.3333	FALSE	FALSE				109-TGAGGAGGAGG-120	5	0.00636416	6.36416e-05	3.66667	FALSE	FALSE
												111-AGGAGGAGG-120	12	0.0133724	0.000133724	3	TRUE	0.000133724				114-AGGAG-119	63	0.0785174	0.000785174	1.66667	FALSE	FALSE				111-AGGAGGAGG-120	5	0.00636416	6.36416e-05	3	TRUE	6.36416e-05
												115-GG-117	12	0.0133724	0.000133724	0.666667	FALSE	FALSE				99-AGGAAGAAAGTGAGGAGGAGGGTG-123	63	0.0785174	0.000785174	8	TRUE	0.000785174				109-TGAGGAGG-117	5	0.00636416	6.36416e-05	2.66667	FALSE	FALSE
												111-AGGAGGA-118	11	0.012258	0.00012258	2.33333	FALSE	FALSE				115+TATCAA+121	62	0.0772711	0.000772711	2	TRUE	0.000772711				115+TGGT+119	4	0.00509133	5.09133e-05	1.33333	FALSE	FALSE
												115+CAGCGAGGTGAGGAAGAAAGT+136	11	0.012258	0.00012258	7	TRUE	0.00012258				114-AGGAGGG-121	62	0.0772711	0.000772711	2.33333	FALSE	FALSE				109-TGAGGAGGAG-119	4	0.00509133	5.09133e-05	3.33333	FALSE	FALSE
												115+ACCC+119	10	0.0111437	0.000111437	1.33333	FALSE	FALSE				115-GGAGGGTGGTAGTGCCACACAGAGAGCTTCGGATGTGGA-154	60	0.0747785	0.000747785	13	TRUE	0.000747785				105-AAAGTGAGGAGGAG-119	4	0.00509133	5.09133e-05	4.66667	FALSE	FALSE
												115+AGGAAAGTGAG+126	10	0.0111437	0.000111437	3.66667	FALSE	FALSE				114-AGGAGGGT-122	60	0.0747785	0.000747785	2.66667	FALSE	FALSE				114+TAATAA+120	4	0.00509133	5.09133e-05	2	TRUE	5.09133e-05
												109-TGAGGAGGAG-119	10	0.0111437	0.000111437	3.33333	FALSE	FALSE				86-TCGCAGCGAGGTGAGGAAGAAAGTGAGGAG-116	57	0.0710395	0.000710395	10	TRUE	0.000710395				112-GGAGGAGGGTGGTAGTGCCACACAGAGAGCTTCGGATGTGGATACAACGGA-163	4	0.00509133	5.09133e-05	17	TRUE	5.09133e-05
												102-AAGAAAGTGAGGA-115	10	0.0111437	0.000111437	4.33333	FALSE	FALSE				115+CGATCGATG+124	56	0.0697932	0.000697932	3	TRUE	0.000697932				115+GGTGCGACTCCA+127	3	0.00381849	3.81849e-05	4	TRUE	3.81849e-05
												115+ATCGATGTCGC+126	9	0.0100293	0.000100293	3.66667	FALSE	FALSE				113-GAGGAGGG-121	55	0.0685469	0.000685469	2.66667	FALSE	FALSE				114+GAT+117	3	0.00381849	3.81849e-05	1	TRUE	3.81849e-05
												115+AGCTCTCTGTGTGGCACA+133	9	0.0100293	0.000100293	6	TRUE	0.000100293				115-GGAGGGTGGTAGTGCCACACAGAGAGCTTCGGA-148	54	0.0673006	0.000673006	11	TRUE	0.000673006				115+GATCGATGTC+125	3	0.00381849	3.81849e-05	3.33333	FALSE	FALSE
												116+TTTC+120	9	0.0100293	0.000100293	1.33333	FALSE	FALSE				115+TGT+118	53	0.0660543	0.000660543	1	TRUE	0.000660543				115+TTG+118	3	0.00381849	3.81849e-05	1	TRUE	3.81849e-05
												115+GAAGTGAAAG+125	9	0.0100293	0.000100293	3.33333	FALSE	FALSE				115+GCTAC+120	52	0.064808	0.00064808	1.66667	FALSE	FALSE				114-AGGAG-119	3	0.00381849	3.81849e-05	1.66667	FALSE	FALSE
												89-CAGCGAGGTGAGGAAGAAAGTGAGGAGG-117	9	0.0100293	0.000100293	9.33333	FALSE	FALSE				115+TGAG+119	52	0.064808	0.00064808	1.33333	FALSE	FALSE				79-ATCGATGTCGCAGCGAGGTGAGGAAGAAAGTGAGGAGGAGGG-121	3	0.00381849	3.81849e-05	14	TRUE	3.81849e-05
												114+TTTTTC+120	9	0.0100293	0.000100293	2	TRUE	0.000100293				115+GGAG+119	37	0.0461134	0.000461134	1.33333	FALSE	FALSE				105-AAAGTGAGGAG-116	3	0.00381849	3.81849e-05	3.66667	FALSE	FALSE
												76-ACGATCGATGTCGCAGCGAGGTGAGGAAGAAAGTGAGGA-115	8	0.00891494	8.91494e-05	13	TRUE	8.91494e-05				115-G-116	36	0.0448671	0.000448671	0.333333	FALSE	FALSE				90-AGCGAGGTGAGGAAGAAAGTGAGGA-115	3	0.00381849	3.81849e-05	8.33333	FALSE	FALSE
												115+AAG+118	8	0.00891494	8.91494e-05	1	TRUE	8.91494e-05				115+GGGTGGTAGTGCCCTCCA+133	35	0.0436208	0.000436208	6	TRUE	0.000436208				114+GCTACG+120	2	0.00254566	2.54566e-05	2	TRUE	2.54566e-05
												109-TGAGGAGG-117	8	0.00891494	8.91494e-05	2.66667	FALSE	FALSE				115+ATCGATGTCGC+126	33	0.0411282	0.000411282	3.66667	FALSE	FALSE				115+ATA+118	2	0.00254566	2.54566e-05	1	TRUE	2.54566e-05
												94-AGGTGAGGAAGAAAGTGAGGAGGA-118	8	0.00891494	8.91494e-05	8	TRUE	8.91494e-05				114+CTACGAT+121	32	0.0398819	0.000398819	2.33333	FALSE	FALSE				115+TGTCATTGCCAG+127	2	0.00254566	2.54566e-05	4	TRUE	2.54566e-05
												115+CGGAGTGAC+124	8	0.00891494	8.91494e-05	3	TRUE	8.91494e-05				115+TCGCAGCGAGGTGAGGAA+133	31	0.0386355	0.000386355	6	TRUE	0.000386355				115+AAGTG+120	2	0.00254566	2.54566e-05	1.66667	FALSE	FALSE
												115+GATGTCGCAGCGAGG+130	7	0.00780057	7.80057e-05	5	TRUE	7.80057e-05				115-GGAGGG-121	28	0.0348966	0.000348966	2	TRUE	0.000348966				115+TGAGGG+121	2	0.00254566	2.54566e-05	2	TRUE	2.54566e-05
												115+CCCA+119	7	0.00780057	7.80057e-05	1.33333	FALSE	FALSE				115+TG+117	28	0.0348966	0.000348966	0.666667	FALSE	FALSE				99-AGGAAGAAAGTGAGGAG-116	2	0.00254566	2.54566e-05	5.66667	FALSE	FALSE
												115+AGGAAGGGTGCGAGGTGAG+134	7	0.00780057	7.80057e-05	6.33333	FALSE	FALSE				106-AAGTGAGGA-115	27	0.0336503	0.000336503	3	TRUE	0.000336503				115+AGAAA+120	2	0.00254566	2.54566e-05	1.66667	FALSE	FALSE
												72-TGCTACGATCGATGTCGCAGCGAGGTGAGGAAGAAAGTGAGGA-115	7	0.00780057	7.80057e-05	14.3333	FALSE	FALSE				115+CGTGAGGAAACCTGCATCATCCTACCCCA+144	24	0.0299114	0.000299114	9.66667	FALSE	FALSE				115+AGGTG+120	2	0.00254566	2.54566e-05	1.66667	FALSE	FALSE
												115+TGAGGAAGAAGTGAGG+131	7	0.00780057	7.80057e-05	5.33333	FALSE	FALSE				115+TCGATGTCGCAG+127	22	0.0274188	0.000274188	4	TRUE	0.000274188				94-AGGTGAGGAAGAAAGTGAGGA-115	2	0.00254566	2.54566e-05	7	TRUE	2.54566e-05
												96-GTGAGGAAGAAAGTGAGGAGGAGGGTGGTAGTGCCACACAGAGAGCTTCGGATGTGGATACAACGGAAGCTGAG-170	7	0.00780057	7.80057e-05	24.6667	FALSE	FALSE				115+AGAAAGAAAGGAAGAAAGAAA+136	22	0.0274188	0.000274188	7	TRUE	0.000274188				115+AGTG+119	2	0.00254566	2.54566e-05	1.33333	FALSE	FALSE
												115+AGAAA+120	7	0.00780057	7.80057e-05	1.66667	FALSE	FALSE				114+AGA+117	22	0.0274188	0.000274188	1	TRUE	0.000274188				115+TGGTACCACCCA+127	2	0.00254566	2.54566e-05	4	TRUE	2.54566e-05
												111-AGGAGGAGGGTG-123	6	0.00668621	6.68621e-05	4	TRUE	6.68621e-05				115+TACGATC+122	22	0.0274188	0.000274188	2.33333	FALSE	FALSE				115+GTCGCAGCGAGGTGAGG+132	2	0.00254566	2.54566e-05	5.66667	FALSE	FALSE
												114-AGGA-118	6	0.00668621	6.68621e-05	1.33333	FALSE	FALSE				115+CGCAGCGAGGCGAGGAAGA+134	22	0.0274188	0.000274188	6.33333	FALSE	FALSE				106-AAGTGAGGA-115	2	0.00254566	2.54566e-05	3	TRUE	2.54566e-05
												107-AGTGAGGAGGA-118	6	0.00668621	6.68621e-05	3.66667	FALSE	FALSE				109-TGAGGAGGAGGGTGGTAGTGCCACACAG-137	21	0.0261725	0.000261725	9.33333	FALSE	FALSE				115+GCTACG+121	2	0.00254566	2.54566e-05	2	TRUE	2.54566e-05
												107-AGTGAGGAGGAGGGTGGTA-126	6	0.00668621	6.68621e-05	6.33333	FALSE	FALSE				114+GCTACG+120	20	0.0249262	0.000249262	2	TRUE	0.000249262				102-AAGAAAGTGAGGAGGAGGG-121	2	0.00254566	2.54566e-05	6.33333	FALSE	FALSE
												115+GGGTGA+121	6	0.00668621	6.68621e-05	2	TRUE	6.68621e-05				111-AGGAGGAGGGTG-123	20	0.0249262	0.000249262	4	TRUE	0.000249262				115+GA+117	2	0.00254566	2.54566e-05	0.666667	FALSE	FALSE
												114+AG+116	6	0.00668621	6.68621e-05	0.666667	FALSE	FALSE				95-GGTGAGGAAGAAAGTGAGGAGGAGGGTGGTAGTGCCACACAGAGAGCTTCGGA-148	18	0.0224335	0.000224335	17.6667	FALSE	FALSE				115+CCG+118	2	0.00254566	2.54566e-05	1	TRUE	2.54566e-05
												115+GTAGTGCCACACAGAGT+132	6	0.00668621	6.68621e-05	5.66667	FALSE	FALSE				114+GG+116	17	0.0211872	0.000211872	0.666667	FALSE	FALSE				115+CGG+118	2	0.00254566	2.54566e-05	1	TRUE	2.54566e-05
												115+CTTTAGTCCTAGTTTTAG+133	5	0.00557184	5.57184e-05	6	TRUE	5.57184e-05				114-AGGA-118	16	0.0199409	0.000199409	1.33333	FALSE	FALSE				115-GGAGGGTGGTAGTGCCACACAGAGAGCTTCGGA-148	1	0.00127283	1.27283e-05	11	TRUE	1.27283e-05
												115+GGGTGGTAGTGCCCTAT+132	5	0.00557184	5.57184e-05	5.66667	FALSE	FALSE				115+AAAAAAGGAAAGGAAAGGAAAGGAAAGGAGAAAG+149	16	0.0199409	0.000199409	11.3333	FALSE	FALSE				115-GGAGGGTGGTAGTGCCACACAGAGAGCTTCGGATGTGGATACAACGGA-163	1	0.00127283	1.27283e-05	16	TRUE	1.27283e-05
												80-TCGATGTCGCAGCGAGGTGAGGAAGAAAGTGAGGA-115	5	0.00557184	5.57184e-05	11.6667	FALSE	FALSE				109-TGAGGAGGAG-119	16	0.0199409	0.000199409	3.33333	FALSE	FALSE				109-TGAGGAGGA-118	1	0.00127283	1.27283e-05	3	TRUE	1.27283e-05
												115+TCGATGTCGCAG+127	5	0.00557184	5.57184e-05	4	TRUE	5.57184e-05				115+ACCCT+120	14	0.0174483	0.000174483	1.66667	FALSE	FALSE				80-TCGATGTCGCAGCGAGGTGAGGAAGAAAGTGAGGA-115	1	0.00127283	1.27283e-05	11.6667	FALSE	FALSE
												115+AGGTGGTAGTGCCACACAGAGAG+138	5	0.00557184	5.57184e-05	7.66667	FALSE	FALSE				67-TCAGATGCTACGATCGATGTCGCAGCGAGGTGAGGAAGAAAGTGAGGAGGA-118	14	0.0174483	0.000174483	17	TRUE	0.000174483				107-AGTGAGGAGGAGGGTGGTAGTGCCACACAGA-138	1	0.00127283	1.27283e-05	10.3333	FALSE	FALSE
												115+GGGTGCGACCTG+127	5	0.00557184	5.57184e-05	4	TRUE	5.57184e-05				115+TGGTAGTGCCCTCCA+130	14	0.0174483	0.000174483	5	TRUE	0.000174483				102-AAGAAAGTGAGGAGGAGG-120	1	0.00127283	1.27283e-05	6	TRUE	1.27283e-05
												111-AGGAGGAG-119	5	0.00557184	5.57184e-05	2.66667	FALSE	FALSE				115+GCGAGGTGAGGAAGAAAGTGAGG+138	14	0.0174483	0.000174483	7.66667	FALSE	FALSE				105-AAAGTGAGGAGGA-118	1	0.00127283	1.27283e-05	4.33333	FALSE	FALSE
												68-CAGATGCTACGATCGATGTCGCAGCGAGGTGAGGAAGAAAGTGAGGAGGA-118	5	0.00557184	5.57184e-05	16.6667	FALSE	FALSE				103-AGAAAGTGAGGA-115	13	0.016202	0.00016202	4	TRUE	0.00016202				115+TGTGGATGT+124	1	0.00127283	1.27283e-05	3	TRUE	1.27283e-05
												115+TGGTAGTGCCACACACCCTGA+136	5	0.00557184	5.57184e-05	7	TRUE	5.57184e-05				115+TCGCAGCGAGGCGAGGAA+133	13	0.016202	0.00016202	6	TRUE	0.00016202				111-AGGA-115	1	0.00127283	1.27283e-05	1.33333	FALSE	FALSE
												115+GGGTGGTAGTGCCAC+130	5	0.00557184	5.57184e-05	5	TRUE	5.57184e-05				115+CT+117	13	0.016202	0.00016202	0.666667	FALSE	FALSE				74-CTACGATCGATGTCGCAGCGAGGTGAGGAAGAAAGTGAGGA-115	1	0.00127283	1.27283e-05	13.6667	FALSE	FALSE
												115+GGTGGTG+122	4	0.00445747	4.45747e-05	2.33333	FALSE	FALSE				107-AGTGAGGAGGAGGGTGGTAGTGCCACACAGAGAGCTTCGGATGTGGATACAACGGAAGCTGAGACTACC-176	12	0.0149557	0.000149557	23	TRUE	0.000149557				115+GTG+118	1	0.00127283	1.27283e-05	1	TRUE	1.27283e-05
												115+GATGTCGCAGCGCG+129	4	0.00445747	4.45747e-05	4.66667	FALSE	FALSE				115+CACCTGAAGCCAACACACCCTG+137	11	0.0137094	0.000137094	7.33333	FALSE	FALSE				115+TGG+118	1	0.00127283	1.27283e-05	1	TRUE	1.27283e-05
												115+TGTGGATACAACGGATGGGTGA+137	4	0.00445747	4.45747e-05	7.33333	FALSE	FALSE				111-AGGAGGAGGG-121	11	0.0137094	0.000137094	3.33333	FALSE	FALSE				115+TGC+118	1	0.00127283	1.27283e-05	1	TRUE	1.27283e-05
												115+TGTCGCAGCGAGGTGA+131	4	0.00445747	4.45747e-05	5.33333	FALSE	FALSE				113-GAGG-117	11	0.0137094	0.000137094	1.33333	FALSE	FALSE				115+ACGATCG+122	1	0.00127283	1.27283e-05	2.33333	FALSE	FALSE
												115+TGAT+119	4	0.00445747	4.45747e-05	1.33333	FALSE	FALSE				115+AGAAA+120	10	0.0124631	0.000124631	1.66667	FALSE	FALSE				115+AGA+118	1	0.00127283	1.27283e-05	1	TRUE	1.27283e-05
												115+AGTGGTAGTGGTAGTGA+132	4	0.00445747	4.45747e-05	5.66667	FALSE	FALSE				115+CTACGA+121	10	0.0124631	0.000124631	2	TRUE	0.000124631				115+AGAAAGTGAGAAAGTGA+132	1	0.00127283	1.27283e-05	5.66667	FALSE	FALSE
												115-GGAGGGT-122	4	0.00445747	4.45747e-05	2.33333	FALSE	FALSE				94-AGGTGAGGAAGAAAGTGAGGA-115	10	0.0124631	0.000124631	7	TRUE	0.000124631				115+AGCAGCGAGG+125	1	0.00127283	1.27283e-05	3.33333	FALSE	FALSE
												115-GGAGGGTGGTAGTGCCACACAGA-138	4	0.00445747	4.45747e-05	7.66667	FALSE	FALSE				115+GAGGACGGTGAGGACGTGA+134	10	0.0124631	0.000124631	6.33333	FALSE	FALSE				114+GGAT+118	1	0.00127283	1.27283e-05	1.33333	FALSE	FALSE
												97-TGAGGAAGAAAGTGAGGAG-116	4	0.00445747	4.45747e-05	6.33333	FALSE	FALSE				115+GCAGCGAGGCGAGGAAGAAA+135	9	0.0112168	0.000112168	6.66667	FALSE	FALSE				115+AGTGA+120	1	0.00127283	1.27283e-05	1.66667	FALSE	FALSE
												97-TGAGGAAGAAAGTGAGGA-115	4	0.00445747	4.45747e-05	6	TRUE	4.45747e-05				115+GGTAGTGACCA+126	9	0.0112168	0.000112168	3.66667	FALSE	FALSE				115+AT+117	1	0.00127283	1.27283e-05	0.666667	FALSE	FALSE
												114+TC+116	4	0.00445747	4.45747e-05	0.666667	FALSE	FALSE				115+GAT+118	9	0.0112168	0.000112168	1	TRUE	0.000112168				115+ATCGATGTCGCA+127	1	0.00127283	1.27283e-05	4	TRUE	1.27283e-05
												105-AAAGTGAGGAGGA-118	4	0.00445747	4.45747e-05	4.33333	FALSE	FALSE				105-AAAGTGAGGAG-116	9	0.0112168	0.000112168	3.66667	FALSE	FALSE				115+ATGATCGA+123	1	0.00127283	1.27283e-05	2.66667	FALSE	FALSE
												116+CGATCGAT+124	4	0.00445747	4.45747e-05	2.66667	FALSE	FALSE				102-AAGAAAGTGAGGA-115	9	0.0112168	0.000112168	4.33333	FALSE	FALSE				115+ATGTCGCAGCGAGGC+130	1	0.00127283	1.27283e-05	5	TRUE	1.27283e-05
												115-GGAGGGTGGTAGTGCCACACAGAGAGCTTCGGA-148	4	0.00445747	4.45747e-05	11	TRUE	4.45747e-05				109-TGAGGAGGA-118	8	0.00997046	9.97046e-05	3	TRUE	9.97046e-05				115+C+116	1	0.00127283	1.27283e-05	0.333333	FALSE	FALSE
												115+GTGAGGAGTGA+126	4	0.00445747	4.45747e-05	3.66667	FALSE	FALSE				102-AAGAAAGTGAGGAG-116	8	0.00997046	9.97046e-05	4.66667	FALSE	FALSE				115+CAA+118	1	0.00127283	1.27283e-05	1	TRUE	1.27283e-05
												115+CGAGGAGGGTGGTAGCGAGGTGAG+139	4	0.00445747	4.45747e-05	8	TRUE	4.45747e-05				115+GGGAAAGTGA+125	8	0.00997046	9.97046e-05	3.33333	FALSE	FALSE				115+CAT+118	1	0.00127283	1.27283e-05	1	TRUE	1.27283e-05
												115+CGATGTCGCAGCGA+129	4	0.00445747	4.45747e-05	4.66667	FALSE	FALSE				114+GTCACGC+121	8	0.00997046	9.97046e-05	2.33333	FALSE	FALSE				115+GAG+118	1	0.00127283	1.27283e-05	1	TRUE	1.27283e-05
												115+GGAAAGAAGAAAGTA+130	3	0.0033431	3.3431e-05	5	TRUE	3.3431e-05				101-GAAGAAAGTGAGGAGG-117	7	0.00872415	8.72415e-05	5.33333	FALSE	FALSE				114+GATG+118	1	0.00127283	1.27283e-05	1.33333	FALSE	FALSE
												89-CAGCGAGGTGAGGAAGAAAGTGAGGA-115	3	0.0033431	3.3431e-05	8.66667	FALSE	FALSE				111-AGGAGGA-118	7	0.00872415	8.72415e-05	2.33333	FALSE	FALSE				115+GCGAC+120	1	0.00127283	1.27283e-05	1.66667	FALSE	FALSE
												115+GAG+118	3	0.0033431	3.3431e-05	1	TRUE	3.3431e-05				115+ATGTCGCAGCGAGGC+130	6	0.00747785	7.47785e-05	5	TRUE	7.47785e-05				114+GAAC+118	1	0.00127283	1.27283e-05	1.33333	FALSE	FALSE
												114-AGGAGGGTGGTAGTGCCACACAGAGAGCTTCGGATGTGGATACAACGGAAG-165	3	0.0033431	3.3431e-05	17	TRUE	3.3431e-05				111-AGGAGGAGGGTGGTAGTG-129	6	0.00747785	7.47785e-05	6	TRUE	7.47785e-05				115+GGGGAGGGTG+125	1	0.00127283	1.27283e-05	3.33333	FALSE	FALSE
												115-GGAGGGTGGTAGTGCCACACAGAGAGCTTCGGATGTGGATACAACGGAA-164	3	0.0033431	3.3431e-05	16.3333	FALSE	FALSE				115+GGGAG+120	6	0.00747785	7.47785e-05	1.66667	FALSE	FALSE				114+TCAA+118	1	0.00127283	1.27283e-05	1.33333	FALSE	FALSE
												115+GAAAGT+121	3	0.0033431	3.3431e-05	2	TRUE	3.3431e-05				115-GGAGGGTGGTAGT-128	5	0.00623154	6.23154e-05	4.33333	FALSE	FALSE				115+GTGGAT+121	1	0.00127283	1.27283e-05	2	TRUE	1.27283e-05
												71-ATGCTACGATCGATGTCGCAGCGAGGTGAGGAAGAAAGTGAGGAGGAG-119	3	0.0033431	3.3431e-05	16	TRUE	3.3431e-05				105-AAAGTGAGGA-115	5	0.00623154	6.23154e-05	3.33333	FALSE	FALSE				115+GTGTGAGGAAGAAAGTGAG+134	1	0.00127283	1.27283e-05	6.33333	FALSE	FALSE
												115+AGAAAG+121	3	0.0033431	3.3431e-05	2	TRUE	3.3431e-05				115+GGTGGTAGAAAG+127	5	0.00623154	6.23154e-05	4	TRUE	6.23154e-05				115+TACGATCG+123	1	0.00127283	1.27283e-05	2.66667	FALSE	FALSE
												97-TGAGGAAGAAAGTGAGGAGGA-118	3	0.0033431	3.3431e-05	7	TRUE	3.3431e-05				115+GGGTGCGA+123	5	0.00623154	6.23154e-05	2.66667	FALSE	FALSE				115+TAG+118	1	0.00127283	1.27283e-05	1	TRUE	1.27283e-05
												115+TGGTAGT+122	3	0.0033431	3.3431e-05	2.33333	FALSE	FALSE				111-AGGAGGAG-119	5	0.00623154	6.23154e-05	2.66667	FALSE	FALSE				115+TAGTGATG+123	1	0.00127283	1.27283e-05	2.66667	FALSE	FALSE
												115-GGAGGGTGGTAGTGCCACA-134	3	0.0033431	3.3431e-05	6.33333	FALSE	FALSE				99-AGGAAGAAAGTGAGGA-115	5	0.00623154	6.23154e-05	5.33333	FALSE	FALSE				115+TCGATGTCGCAG+127	1	0.00127283	1.27283e-05	4	TRUE	1.27283e-05
												115+GCTAC+120	3	0.0033431	3.3431e-05	1.66667	FALSE	FALSE				114-AGGAGGGTGG-124	5	0.00623154	6.23154e-05	3.33333	FALSE	FALSE				115+ATGTCGCAGCGAGGT+130	1	0.00127283	1.27283e-05	5	TRUE	1.27283e-05
												115+GTTCCA+121	3	0.0033431	3.3431e-05	2	TRUE	3.3431e-05				115+TGTCGCAGCGAGGCGAG+132	4	0.00498523	4.98523e-05	5.66667	FALSE	FALSE
												111-AGGAGGAGGGTGGTAGTG-129	3	0.0033431	3.3431e-05	6	TRUE	3.3431e-05				115+GTGCCACACAGAGAGCTTC+134	4	0.00498523	4.98523e-05	6.33333	FALSE	FALSE
												115+TGTGCCGTACAAG+128	3	0.0033431	3.3431e-05	4.33333	FALSE	FALSE				115+GGGT+119	4	0.00498523	4.98523e-05	1.33333	FALSE	FALSE
												115+GTCGCAGCGAGGTGAGG+132	3	0.0033431	3.3431e-05	5.66667	FALSE	FALSE				115+TCA+118	4	0.00498523	4.98523e-05	1	TRUE	4.98523e-05
												108-GTGAGGAGG-117	3	0.0033431	3.3431e-05	3	TRUE	3.3431e-05				115+AAAACCC+122	4	0.00498523	4.98523e-05	2.33333	FALSE	FALSE
												92-CGAGGTGAGGAAGAAAGTGAGGAGGAG-119	2	0.00222874	2.22874e-05	9	TRUE	2.22874e-05				115+TGGTAGTGCCACAGGGGAGGGAGGGAG+142	4	0.00498523	4.98523e-05	9	TRUE	4.98523e-05
												99-AGGAAGAAAGTGAGGA-115	2	0.00222874	2.22874e-05	5.33333	FALSE	FALSE				115+GATCGATGTC+125	4	0.00498523	4.98523e-05	3.33333	FALSE	FALSE
												115+TAGGTGGGTACCAAGG+131	2	0.00222874	2.22874e-05	5.33333	FALSE	FALSE				114+AT+116	4	0.00498523	4.98523e-05	0.666667	FALSE	FALSE
												115+TCAGTATCATAACAGC+131	2	0.00222874	2.22874e-05	5.33333	FALSE	FALSE				114+GTGGTG+120	4	0.00498523	4.98523e-05	2	TRUE	4.98523e-05
												99-AGGAAGAAAGTGAGGAGGAGG-120	2	0.00222874	2.22874e-05	7	TRUE	2.22874e-05				89-CAGCGAGGTGAGGAAGAAAGTGAGGAG-116	4	0.00498523	4.98523e-05	9	TRUE	4.98523e-05
												115+TAC+118	2	0.00222874	2.22874e-05	1	TRUE	2.22874e-05				80-TCGATGTCGCAGCGAGGTGAGGAAGAAAGTGAGGAGGA-118	4	0.00498523	4.98523e-05	12.6667	FALSE	FALSE
												99-AGGAAGAAAGTGAGGAGGAGGGTGGTAG-127	2	0.00222874	2.22874e-05	9.33333	FALSE	FALSE				106-AAGTGAGGAGGA-118	4	0.00498523	4.98523e-05	4	TRUE	4.98523e-05
												115+TACTATC+122	2	0.00222874	2.22874e-05	2.33333	FALSE	FALSE				115+GACGGAGAAAGTGAC+130	3	0.00373892	3.73892e-05	5	TRUE	3.73892e-05
												80-TCGATGTCGCAGCGAGGTGAGGAAGAAAGTGAGGAGGA-118	2	0.00222874	2.22874e-05	12.6667	FALSE	FALSE				80-TCGATGTCGCAGCGAGGTGAGGAAGAAAGTGAGGA-115	3	0.00373892	3.73892e-05	11.6667	FALSE	FALSE
												115+TGAG+119	2	0.00222874	2.22874e-05	1.33333	FALSE	FALSE				114+CTACTAT+121	3	0.00373892	3.73892e-05	2.33333	FALSE	FALSE
												84-TGTCGCAGCGAGGTGAGGAAGAAAGTGAGGAGG-117	2	0.00222874	2.22874e-05	11	TRUE	2.22874e-05				115+ACGATCGA+123	3	0.00373892	3.73892e-05	2.66667	FALSE	FALSE
												115+TGCTAC+121	2	0.00222874	2.22874e-05	2	TRUE	2.22874e-05				115+ACC+118	3	0.00373892	3.73892e-05	1	TRUE	3.73892e-05
												115-GGAGGGTGGTA-126	2	0.00222874	2.22874e-05	3.66667	FALSE	FALSE				102-AAGAAAGTGAGGAGGAG-119	3	0.00373892	3.73892e-05	5.66667	FALSE	FALSE
												115+TGGATCAGATGCTACGATCGATGTCGCAGCGAGGTGAGGAAGAAAG+161	2	0.00222874	2.22874e-05	15.3333	FALSE	FALSE				96-GTGAGGAAGAAAGTGAGGAGGAGGG-121	3	0.00373892	3.73892e-05	8.33333	FALSE	FALSE
												115+TGGGTGGG+123	2	0.00222874	2.22874e-05	2.66667	FALSE	FALSE				74-CTACGATCGATGTCGCAGCGAGGTGAGGAAGAAAGTGAGGAG-116	3	0.00373892	3.73892e-05	14	TRUE	3.73892e-05
												68-CAGATGCTACGATCGATGTCGCAGCGAGGTGAGGAAGAAAGTGAGGA-115	2	0.00222874	2.22874e-05	15.6667	FALSE	FALSE				115+GTGGTGGTA+124	3	0.00373892	3.73892e-05	3	TRUE	3.73892e-05
												115+TGGTAGTGTCGAAGT+130	2	0.00222874	2.22874e-05	5	TRUE	2.22874e-05				115+AAAGTGAGGCGAGGAAGAAA+135	3	0.00373892	3.73892e-05	6.66667	FALSE	FALSE
												116+T+117	2	0.00222874	2.22874e-05	0.333333	FALSE	FALSE				115+TC+117	3	0.00373892	3.73892e-05	0.666667	FALSE	FALSE
												116+G+117	2	0.00222874	2.22874e-05	0.333333	FALSE	FALSE				71-ATGCTACGATCGATGTCGCAGCGAGGTGAGGAAGAAAGTGAGGAGGAG-119	3	0.00373892	3.73892e-05	16	TRUE	3.73892e-05
												115+TGTTGTGAAAC+126	2	0.00222874	2.22874e-05	3.66667	FALSE	FALSE				71-ATGCTACGATCGATGTCGCAGCGAGGTGAGGAAGAAAGTGAGGAG-116	3	0.00373892	3.73892e-05	15	TRUE	3.73892e-05
												115-GGAG-119	2	0.00222874	2.22874e-05	1.33333	FALSE	FALSE				107-AGTGAGGAGGA-118	3	0.00373892	3.73892e-05	3.66667	FALSE	FALSE
												116+A+117	2	0.00222874	2.22874e-05	0.333333	FALSE	FALSE				115+TGGTAGTGCCACACA+130	3	0.00373892	3.73892e-05	5	TRUE	3.73892e-05
												115-GGAGGGTGGTAGTGCCACACAGAGAGCTTCGGATGTGGATACAACGGAAGCTGAGACTACCGTATTGTT-184	2	0.00222874	2.22874e-05	23	TRUE	2.22874e-05				115+TTTTTCTGAGGAGGAGGGAGGGAGGA+141	3	0.00373892	3.73892e-05	8.66667	FALSE	FALSE
												71-ATGCTACGATCGATGTCGCAGCGAGGTGAGGAAGAAAGTGAGGAGGA-118	2	0.00222874	2.22874e-05	15.6667	FALSE	FALSE				115+GTGTGAGTGTGAGCGAAGTGA+136	3	0.00373892	3.73892e-05	7	TRUE	3.73892e-05
												105-AAAGTGAGGAGGAGGGTG-123	2	0.00222874	2.22874e-05	6	TRUE	2.22874e-05				115+GAAAG+120	3	0.00373892	3.73892e-05	1.66667	FALSE	FALSE
												115+AA+117	2	0.00222874	2.22874e-05	0.666667	FALSE	FALSE				115+ATGAGAAAG+124	3	0.00373892	3.73892e-05	3	TRUE	3.73892e-05
												114+GCTACG+120	2	0.00222874	2.22874e-05	2	TRUE	2.22874e-05				115+CGGAC+120	3	0.00373892	3.73892e-05	1.66667	FALSE	FALSE
												115+ATGTCGCAGCGAGGT+130	2	0.00222874	2.22874e-05	5	TRUE	2.22874e-05				115+ATGCAAGTGAG+126	2	0.00249262	2.49262e-05	3.66667	FALSE	FALSE
												115+CCAGCGAGGCGAGGAAGGAAGAA+138	2	0.00222874	2.22874e-05	7.66667	FALSE	FALSE				115+CGGT+119	2	0.00249262	2.49262e-05	1.33333	FALSE	FALSE
												115+CGCAGCGAGGCGAGGAAGA+134	2	0.00222874	2.22874e-05	6.33333	FALSE	FALSE				109-TGAGGAGG-117	2	0.00249262	2.49262e-05	2.66667	FALSE	FALSE
												115+CGCAGCGAGGTGAGGAAGA+134	2	0.00222874	2.22874e-05	6.33333	FALSE	FALSE				115+ATGTCGCAGCGAGGT+130	2	0.00249262	2.49262e-05	5	TRUE	2.49262e-05
												115+CTACGA+121	2	0.00222874	2.22874e-05	2	TRUE	2.22874e-05				84-TGTCGCAGCGAGGTGAGGAAGAAAGTGAGGA-115	2	0.00249262	2.49262e-05	10.3333	FALSE	FALSE
												115+AGTCG+120	2	0.00222874	2.22874e-05	1.66667	FALSE	FALSE				81-CGATGTCGCAGCGAGGTGAGGAAGAAAGTGAGGAGGAG-119	2	0.00249262	2.49262e-05	12.6667	FALSE	FALSE
												115+AGTCATTG+123	2	0.00222874	2.22874e-05	2.66667	FALSE	FALSE				115+C+116	2	0.00249262	2.49262e-05	0.333333	FALSE	FALSE
												115+GCAGCGAGGCGAGGAAGAAA+135	2	0.00222874	2.22874e-05	6.66667	FALSE	FALSE				115+GGGTGGACCCAGGGT+130	2	0.00249262	2.49262e-05	5	TRUE	2.49262e-05
												115+ACT+118	2	0.00222874	2.22874e-05	1	TRUE	2.22874e-05				115+TCCATCGGATCCAGAG+131	2	0.00249262	2.49262e-05	5.33333	FALSE	FALSE
												115+GGGA+119	2	0.00222874	2.22874e-05	1.33333	FALSE	FALSE				79-ATCGATGTCGCAGCGAGGTGAGGAAGAAAGTGAGGA-115	2	0.00249262	2.49262e-05	12	TRUE	2.49262e-05
												115+AC+117	2	0.00222874	2.22874e-05	0.666667	FALSE	FALSE				115+TCATGATGC+124	2	0.00249262	2.49262e-05	3	TRUE	2.49262e-05
												114-AGGAGGGT-122	2	0.00222874	2.22874e-05	2.66667	FALSE	FALSE				115+GGTGGGT+122	2	0.00249262	2.49262e-05	2.33333	FALSE	FALSE
												115+GGGTGTAGTGAGGAAAGTGAGGAAGTGTAGGAGGGTGTAGGTGAGGAAGAAAGT+169	2	0.00222874	2.22874e-05	18	TRUE	2.22874e-05				115+GGTGAGTGA+124	2	0.00249262	2.49262e-05	3	TRUE	2.49262e-05
												115+CACACAGTAGT+126	2	0.00222874	2.22874e-05	3.66667	FALSE	FALSE				114+GCTACGA+121	2	0.00249262	2.49262e-05	2.33333	FALSE	FALSE
												105-AAAGTGAGGAGGAGGG-121	2	0.00222874	2.22874e-05	5.33333	FALSE	FALSE				115-GGAGGGTGGTAGTGCCACACAGAGAGCTTCGGATGTGGATACAACGGAA-164	2	0.00249262	2.49262e-05	16.3333	FALSE	FALSE
												115+GT+117	2	0.00222874	2.22874e-05	0.666667	FALSE	FALSE				68-CAGATGCTACGATCGATGTCGCAGCGAGGTGAGGAAGAAAGTGAGGA-115	2	0.00249262	2.49262e-05	15.6667	FALSE	FALSE
												113-GAGGAGGGTGGTAGTGCCACACAG-137	2	0.00222874	2.22874e-05	8	TRUE	2.22874e-05				66-ATCAGATGCTACGATCGATGTCGCAGCGAGGTGAGGAAGAAAGTGAGGA-115	2	0.00249262	2.49262e-05	16.3333	FALSE	FALSE
												115+GTG+118	2	0.00222874	2.22874e-05	1	TRUE	2.22874e-05				115+GTG+118	2	0.00249262	2.49262e-05	1	TRUE	2.49262e-05
												105-AAAGTGAGGAGGAG-119	2	0.00222874	2.22874e-05	4.66667	FALSE	FALSE				63-TGGATCAGATGCTACGATCGATGTCGCAGCGAGGTGAGGAAGAAAGTGAGGAGGA-118	2	0.00249262	2.49262e-05	18.3333	FALSE	FALSE
												110-GAGGAGGAGGGTGGT-125	2	0.00222874	2.22874e-05	5	TRUE	2.22874e-05				115+GTGATGGATCACTTGGGAT+134	2	0.00249262	2.49262e-05	6.33333	FALSE	FALSE
												114+C+115	2	0.00222874	2.22874e-05	0.333333	FALSE	FALSE				115+AGGAAGAAAGTGAG+129	2	0.00249262	2.49262e-05	4.66667	FALSE	FALSE
												94-AGGTGAGGAAGAAAGTGAGGAGGAGGGTG-123	1	0.00111437	1.11437e-05	9.66667	FALSE	FALSE				56-TGTGGGATGGATCAGATGCTACGATCGATGTCGCAGCGAGGTGAGGAAGAAAGTGAGGA-115	2	0.00249262	2.49262e-05	19.6667	FALSE	FALSE
												115+AGTGCCACAGGTAGTGCA+133	1	0.00111437	1.11437e-05	6	TRUE	1.11437e-05				114+TGC+117	2	0.00249262	2.49262e-05	1	TRUE	2.49262e-05
												115+AGCGAGGTGAGGAAGAAAGCGA+137	1	0.00111437	1.11437e-05	7.33333	FALSE	FALSE				115+CTACAGAAAGTGA+128	2	0.00249262	2.49262e-05	4.33333	FALSE	FALSE
												115+AGCGAGGTGAGGAAGAAAGTGA+137	1	0.00111437	1.11437e-05	7.33333	FALSE	FALSE				110-GAGGAGG-117	2	0.00249262	2.49262e-05	2.33333	FALSE	FALSE
												67-TCAGATGCTACGATCGATGTCGCAGCGAGGTGAGGAAGAAAGTGAGGA-115	1	0.00111437	1.11437e-05	16	TRUE	1.11437e-05				115+ACGATCGAT+124	2	0.00249262	2.49262e-05	3	TRUE	2.49262e-05
												112-GGAGGAGGGTGG-124	1	0.00111437	1.11437e-05	4	TRUE	1.11437e-05				115+TGGGAAGTAATCTGTGT+132	2	0.00249262	2.49262e-05	5.66667	FALSE	FALSE
												116+TGCT+120	1	0.00111437	1.11437e-05	1.33333	FALSE	FALSE				115+AGGGTCC+122	2	0.00249262	2.49262e-05	2.33333	FALSE	FALSE
												115+AGTGGAAGAAAGTGTG+131	1	0.00111437	1.11437e-05	5.33333	FALSE	FALSE				115+TGGAGGAGGACCCTCCTGAG+135	2	0.00249262	2.49262e-05	6.66667	FALSE	FALSE
												69-AGATGCTACGATCGATGTCGCAGCGAGGTGAGGAAGAAAGTGAGGA-115	1	0.00111437	1.11437e-05	15.3333	FALSE	FALSE				115+GATCGATGTCG+126	2	0.00249262	2.49262e-05	3.66667	FALSE	FALSE
												116+TAGTAGT+123	1	0.00111437	1.11437e-05	2.33333	FALSE	FALSE				115+TGTCGCAGCGAGGCGA+131	2	0.00249262	2.49262e-05	5.33333	FALSE	FALSE
												115+ATA+118	1	0.00111437	1.11437e-05	1	TRUE	1.11437e-05				115+GCC+118	2	0.00249262	2.49262e-05	1	TRUE	2.49262e-05
												115+ATCGATGTCGCAGC+129	1	0.00111437	1.11437e-05	4.66667	FALSE	FALSE				115+CGAGGAAGAAAGTGAGGAGTGGTAGTGAGG+145	2	0.00249262	2.49262e-05	10	TRUE	2.49262e-05
												99-AGGAAGAAAGTGAGGAGGAGGGTGG-124	1	0.00111437	1.11437e-05	8.33333	FALSE	FALSE				115+ATGC+119	2	0.00249262	2.49262e-05	1.33333	FALSE	FALSE
												116+CCATCGAT+124	1	0.00111437	1.11437e-05	2.66667	FALSE	FALSE				115+GGAGGAGGAGGAGGAGGAGTGA+137	2	0.00249262	2.49262e-05	7.33333	FALSE	FALSE
												113-GAGGAGGG-121	1	0.00111437	1.11437e-05	2.66667	FALSE	FALSE				115+GGAAGTGA+123	2	0.00249262	2.49262e-05	2.66667	FALSE	FALSE
												115+AGCAGCGAG+124	1	0.00111437	1.11437e-05	3	TRUE	1.11437e-05				92-CGAGGTGAGGAAGAAAGTGAGGAGGAGGGTGGTAGTGCCACACAG-137	2	0.00249262	2.49262e-05	15	TRUE	2.49262e-05
												71-ATGCTACGATCGATGTCGCAGCGAGGTGAGGAAGAAAGTGAGGA-115	1	0.00111437	1.11437e-05	14.6667	FALSE	FALSE				113-GAGGAGGGTGGTAGTGCCACACAGAGAGCTTCGGATGTGGATACAACGG-162	1	0.00124631	1.24631e-05	16.3333	FALSE	FALSE
												114+GCG+117	1	0.00111437	1.11437e-05	1	TRUE	1.11437e-05				115+TTT+118	1	0.00124631	1.24631e-05	1	TRUE	1.24631e-05
												94-AGGTGAGGAAGAAAGTGAGGA-115	1	0.00111437	1.11437e-05	7	TRUE	1.11437e-05				116+TGGTGTAGT+125	1	0.00124631	1.24631e-05	3	TRUE	1.24631e-05
												114+GG+116	1	0.00111437	1.11437e-05	0.666667	FALSE	FALSE				115+CGAACGATG+124	1	0.00124631	1.24631e-05	3	TRUE	1.24631e-05
												114+GTGAGGTG+122	1	0.00111437	1.11437e-05	2.66667	FALSE	FALSE				114-AGGAGGGTG-123	1	0.00124631	1.24631e-05	3	TRUE	1.24631e-05
												114+GTTTTT+120	1	0.00111437	1.11437e-05	2	TRUE	1.11437e-05				106-AAGTGAGGAGGAGG-120	1	0.00124631	1.24631e-05	4.66667	FALSE	FALSE
												90-AGCGAGGTGAGGAAGAAAGTGAGGA-115	1	0.00111437	1.11437e-05	8.33333	FALSE	FALSE				113-GAGGAGGGTGGTAG-127	1	0.00124631	1.24631e-05	4.66667	FALSE	FALSE
												114+TACGATC+121	1	0.00111437	1.11437e-05	2.33333	FALSE	FALSE				116+T+117	1	0.00124631	1.24631e-05	0.333333	FALSE	FALSE
												114+GA+116	1	0.00111437	1.11437e-05	0.666667	FALSE	FALSE				116+G+117	1	0.00124631	1.24631e-05	0.333333	FALSE	FALSE
												114+TACGATCG+122	1	0.00111437	1.11437e-05	2.66667	FALSE	FALSE				116+CTACGA+122	1	0.00124631	1.24631e-05	2	TRUE	1.24631e-05
												114+TGGTG+119	1	0.00111437	1.11437e-05	1.66667	FALSE	FALSE				115+CGATCAATG+124	1	0.00124631	1.24631e-05	3	TRUE	1.24631e-05
												114+G+115	1	0.00111437	1.11437e-05	0.333333	FALSE	FALSE				115+CC+117	1	0.00124631	1.24631e-05	0.666667	FALSE	FALSE
												84-TGTCGCAGCGAGGTGAGGAAGAAAGTGAGGAGGA-118	1	0.00111437	1.11437e-05	11.3333	FALSE	FALSE				115+CCC+118	1	0.00124631	1.24631e-05	1	TRUE	1.24631e-05
												116+ACGATCGA+124	1	0.00111437	1.11437e-05	2.66667	FALSE	FALSE				114+TCTACGA+121	1	0.00124631	1.24631e-05	2.33333	FALSE	FALSE
												115+AACAT+120	1	0.00111437	1.11437e-05	1.66667	FALSE	FALSE				114+ACA+117	1	0.00124631	1.24631e-05	1	TRUE	1.24631e-05
												115+AAGAGAGGCGAGAAAGAA+133	1	0.00111437	1.11437e-05	6	TRUE	1.11437e-05				106-AAGTGAGGAGGAGGG-121	1	0.00124631	1.24631e-05	5	TRUE	1.24631e-05
												74-CTACGATCGATGTCGCAGCGAGGTGAGGAAGAAAGTGAGGAG-116	1	0.00111437	1.11437e-05	14	TRUE	1.11437e-05				115-GGAGGGTGGTAGTGC-130	1	0.00124631	1.24631e-05	5	TRUE	1.24631e-05
												115+ACGATCGA+123	1	0.00111437	1.11437e-05	2.66667	FALSE	FALSE				115+CG+117	1	0.00124631	1.24631e-05	0.666667	FALSE	FALSE
												113-GAGGAGGGTGG-124	1	0.00111437	1.11437e-05	3.66667	FALSE	FALSE				114+TGAGGA+120	1	0.00124631	1.24631e-05	2	TRUE	1.24631e-05
												115+GTGGTAGGGTGGTAGC+131	1	0.00111437	1.11437e-05	5.33333	FALSE	FALSE				106-AAGTGAGGAGGAGGGTGGTAGTGCCACACAGAGAGCTTCGGA-148	1	0.00124631	1.24631e-05	14	TRUE	1.24631e-05
												115+CGATCGATG+124	1	0.00111437	1.11437e-05	3	TRUE	1.11437e-05				115+GAAGA+120	1	0.00124631	1.24631e-05	1.66667	FALSE	FALSE
												115+ATGTGAGG+123	1	0.00111437	1.11437e-05	2.66667	FALSE	FALSE				115+CAGCGAGGCGAGGAAGAAAGT+136	1	0.00124631	1.24631e-05	7	TRUE	1.24631e-05
												115+GGGTGGA+122	1	0.00111437	1.11437e-05	2.33333	FALSE	FALSE				48-AGTCGGGCTGTGGGATGGATCAGATGCTACGATCGATGTCGCAGCGAGGTGAGGAAGAAAGTGAGGAGGAGGGTG-123	1	0.00124631	1.24631e-05	25	TRUE	1.24631e-05
												115+GGGTGGTGGTGCCACACA+133	1	0.00111437	1.11437e-05	6	TRUE	1.11437e-05				97-TGAGGAAGAAAGTGAGGA-115	1	0.00124631	1.24631e-05	6	TRUE	1.24631e-05
												115+TGAGTAGTGGAAGAAAGTGAG+136	1	0.00111437	1.11437e-05	7	TRUE	1.11437e-05				92-CGAGGTGAGGAAGAAAGTGAGGAGG-117	1	0.00124631	1.24631e-05	8.33333	FALSE	FALSE
												115+GGTG+119	1	0.00111437	1.11437e-05	1.33333	FALSE	FALSE				114+GAT+117	1	0.00124631	1.24631e-05	1	TRUE	1.24631e-05
												115+TGAGATCCGAAGCTCTCTGTGTGGCACTACCTGTGAGGCACT+157	1	0.00111437	1.11437e-05	14	TRUE	1.11437e-05				94-AGGTGAGGAAGAAAGTGAGGAG-116	1	0.00124631	1.24631e-05	7.33333	FALSE	FALSE
												115+GGTGAAGAAAGTGAGGTGAGGAAGAAAG+143	1	0.00111437	1.11437e-05	9.33333	FALSE	FALSE				94-AGGTGAGGAAGAAAGTGAGGAGGAG-119	1	0.00124631	1.24631e-05	8.33333	FALSE	FALSE
												115+GGTGAGGAAGAAGTG+130	1	0.00111437	1.11437e-05	5	TRUE	1.11437e-05				95-GGTGAGGAAGAAAGTGAGGAGGAGGG-121	1	0.00124631	1.24631e-05	8.66667	FALSE	FALSE
												115+TGAAAG+121	1	0.00111437	1.11437e-05	2	TRUE	1.11437e-05				114+GAA+117	1	0.00124631	1.24631e-05	1	TRUE	1.24631e-05
												115+TCTGGGTG+123	1	0.00111437	1.11437e-05	2.66667	FALSE	FALSE				114+GA+116	1	0.00124631	1.24631e-05	0.666667	FALSE	FALSE
												115+TCT+118	1	0.00111437	1.11437e-05	1	TRUE	1.11437e-05				50-TCGGGCTGTGGGATGGATCAGATGCTACGATCGATGTCGCAGCGAGGTGAGGAAGAAAGTGAGGAG-116	1	0.00124631	1.24631e-05	22	TRUE	1.24631e-05
												115+TCGCAGCGCGGTGAGGAA+133	1	0.00111437	1.11437e-05	6	TRUE	1.11437e-05				102-AAGAAAGTGAGGAGGA-118	1	0.00124631	1.24631e-05	5.33333	FALSE	FALSE
												115+GGTGGCGAGGCGAGGAAGAAAGTGA+140	1	0.00111437	1.11437e-05	8.33333	FALSE	FALSE				115+AGT+118	1	0.00124631	1.24631e-05	1	TRUE	1.24631e-05
												115+TCGCAGCGAGGCGAGGAA+133	1	0.00111437	1.11437e-05	6	TRUE	1.11437e-05				114+G+115	1	0.00124631	1.24631e-05	0.333333	FALSE	FALSE
												115+GGTGT+120	1	0.00111437	1.11437e-05	1.66667	FALSE	FALSE				114+CTGCGAT+121	1	0.00124631	1.24631e-05	2.33333	FALSE	FALSE
												115+TCCCAAGGGCCCCAAG+131	1	0.00111437	1.11437e-05	5.33333	FALSE	FALSE				115+ATCCGATTGGTAGTAGAT+133	1	0.00124631	1.24631e-05	6	TRUE	1.24631e-05
												115+GGTGTCGCAGCGAG+129	1	0.00111437	1.11437e-05	4.66667	FALSE	FALSE				114+CG+116	1	0.00124631	1.24631e-05	0.666667	FALSE	FALSE
												115+TC+117	1	0.00111437	1.11437e-05	0.666667	FALSE	FALSE				103-AGAAAGTGAGGAG-116	1	0.00124631	1.24631e-05	4.33333	FALSE	FALSE
												115+GTAGTGCCACACAGAGGGTGGGGAGGGTGGAGGGAG+151	1	0.00111437	1.11437e-05	12	TRUE	1.11437e-05				90-AGCGAGGTGAGGAAGAAAGTGAGGAG-116	1	0.00124631	1.24631e-05	8.66667	FALSE	FALSE
												115+GTCGCAGCGCGGAGAGG+132	1	0.00111437	1.11437e-05	5.66667	FALSE	FALSE				90-AGCGAGGTGAGGAAGAAAGTGAGGA-115	1	0.00124631	1.24631e-05	8.33333	FALSE	FALSE
												115+TACCATTTGGTAGCTACCATTTGGTCACAAAG+147	1	0.00111437	1.11437e-05	10.6667	FALSE	FALSE				115+AGGGTGGTAGTGCCCTCC+133	1	0.00124631	1.24631e-05	6	TRUE	1.24631e-05
												115+GTGAGATCCGAAGCTCTCTGTGTGGCACTACCTGTGAGGCAC+157	1	0.00111437	1.11437e-05	14	TRUE	1.11437e-05				77-CGATCGATGTCGCAGCGAGGTGAGGAAGAAAGTGAGGA-115	1	0.00124631	1.24631e-05	12.6667	FALSE	FALSE
												115+GTTGCGAGTGAAAGTGCGTC+135	1	0.00111437	1.11437e-05	6.66667	FALSE	FALSE				103-AGAAAGTGAGGAGGAGGGTGGTAGTGCCACACAGAGAGCTTCGGATGTGGATACAACGGAA-164	1	0.00124631	1.24631e-05	20.3333	FALSE	FALSE
												115+GGGTGGAACTCGAT+129	1	0.00111437	1.11437e-05	4.66667	FALSE	FALSE				75-TACGATCGATGTCGCAGCGAGGTGAGGAAGAAAGTGAGGA-115	1	0.00124631	1.24631e-05	13.3333	FALSE	FALSE
												115+GGGGAAGAGAGTGA+129	1	0.00111437	1.11437e-05	4.66667	FALSE	FALSE				74-CTACGATCGATGTCGCAGCGAGGTGAGGAAGAAAGTGAGGAGGAGGGTG-123	1	0.00124631	1.24631e-05	16.3333	FALSE	FALSE
												115+CACTC+120	1	0.00111437	1.11437e-05	1.66667	FALSE	FALSE				114+GTCGC+119	1	0.00124631	1.24631e-05	1.66667	FALSE	FALSE
												115+GGGGAAGAAAGTGT+129	1	0.00111437	1.11437e-05	4.66667	FALSE	FALSE				115+CAGCGAGGCGAGGAAGA+132	1	0.00124631	1.24631e-05	5.66667	FALSE	FALSE
												115+CACTCTCTGTGTGGCG+131	1	0.00111437	1.11437e-05	5.33333	FALSE	FALSE				104-GAAAGTGAGGAGG-117	1	0.00124631	1.24631e-05	4.33333	FALSE	FALSE
												115+GTGCCAAAGTGA+127	1	0.00111437	1.11437e-05	4	TRUE	1.11437e-05				72-TGCTACGATCGATGTCGCAGCGAGGTGAGGAAGAAAGTGAGGA-115	1	0.00124631	1.24631e-05	14.3333	FALSE	FALSE
												115+CGATGTCACAGCG+128	1	0.00111437	1.11437e-05	4.33333	FALSE	FALSE				115+TGGTAGTGCCACAGGGGAGGGAG+138	1	0.00124631	1.24631e-05	7.66667	FALSE	FALSE
												115+GACGATC+122	1	0.00111437	1.11437e-05	2.33333	FALSE	FALSE				115+CAGCGAGGCGAGGAAGAAAGTGAGGA+141	1	0.00124631	1.24631e-05	8.66667	FALSE	FALSE
												115+GAGATCCGAAGCTCTCTGTGTGGCACTACCTGTGAGGCACTA+157	1	0.00111437	1.11437e-05	14	TRUE	1.11437e-05				71-ATGCTACGATCGATGTCGCAGCGAGGTGAGGAAGAAAGTGAGGA-115	1	0.00124631	1.24631e-05	14.6667	FALSE	FALSE
												115+GAT+118	1	0.00111437	1.11437e-05	1	TRUE	1.11437e-05				114+GTGA+118	1	0.00124631	1.24631e-05	1.33333	FALSE	FALSE
												115+GATCAGATGGATCAGAGGGTGGTAGTGCGGATGGATC+152	1	0.00111437	1.11437e-05	12.3333	FALSE	FALSE				60-GGATGGATCAGATGCTACGATCGATGTCGCAGCGAGGTGAGGAAGAAAGTGAGGAGG-117	1	0.00124631	1.24631e-05	19	TRUE	1.24631e-05
												115+GATCGATGTC+125	1	0.00111437	1.11437e-05	3.33333	FALSE	FALSE				115+AGGGCAGCA+124	1	0.00124631	1.24631e-05	3	TRUE	1.24631e-05
												115+GATGTCGCAG+125	1	0.00111437	1.11437e-05	3.33333	FALSE	FALSE				115+AAACAAGCTAAAACAAGCTCTTCTGTTTCCTCAGTTGCAGAG+157	1	0.00124631	1.24631e-05	14	TRUE	1.24631e-05
												115+GATGTCGCAGTGAG+129	1	0.00111437	1.11437e-05	4.66667	FALSE	FALSE				115+CGCAGCGAGGTGAGGAAG+133	1	0.00124631	1.24631e-05	6	TRUE	1.24631e-05
												115+TGTGGTAGTGTCACTGTG+133	1	0.00111437	1.11437e-05	6	TRUE	1.11437e-05				115+GAA+118	1	0.00124631	1.24631e-05	1	TRUE	1.24631e-05
												115+GATGTTGCAGCGAG+129	1	0.00111437	1.11437e-05	4.66667	FALSE	FALSE				115+GGCGAGGAAGAAAGTGAGGATGGTAGT+142	1	0.00124631	1.24631e-05	9	TRUE	1.24631e-05
												115+GCAGCGAGGCGAGGAATAAA+135	1	0.00111437	1.11437e-05	6.66667	FALSE	FALSE				114+C+115	1	0.00124631	1.24631e-05	0.333333	FALSE	FALSE
												115+TGGTGGAAGAAAGGGTGA+133	1	0.00111437	1.11437e-05	6	TRUE	1.11437e-05				110-GAGGAGGAGGGTGGT-125	1	0.00124631	1.24631e-05	5	TRUE	1.24631e-05
												115+GCAGCGAGGTGAGGAAGAAA+135	1	0.00111437	1.11437e-05	6.66667	FALSE	FALSE				109-TGAGGAGGAGG-120	1	0.00124631	1.24631e-05	3.66667	FALSE	FALSE
												115+GG+117	1	0.00111437	1.11437e-05	0.666667	FALSE	FALSE				115+AGCGAGGCGAGGAAGAAAGTGA+137	1	0.00124631	1.24631e-05	7.33333	FALSE	FALSE
												115+TGGTAGTGGTTAGTAACTA+134	1	0.00111437	1.11437e-05	6.33333	FALSE	FALSE				115+GGGTGAG+122	1	0.00124631	1.24631e-05	2.33333	FALSE	FALSE
												115+TGGTAGTGGAG+126	1	0.00111437	1.11437e-05	3.66667	FALSE	FALSE				110-GAGGAGGAGGGTGGTAGTGCCACACAGAGAGCTTCGGATGTGGATACAACGGAAGCTGAGACTACCGTATTGTT-184	1	0.00124631	1.24631e-05	24.6667	FALSE	FALSE
												100-GGAAGAAAGTGAGGAGGAGGGTGGTAGTGC-130	1	0.00111437	1.11437e-05	10	TRUE	1.11437e-05				115+GGGTGGGAG+124	1	0.00124631	1.24631e-05	3	TRUE	1.24631e-05
												115+TGGTAGGGGTGGTAGTGGT+134	1	0.00111437	1.11437e-05	6.33333	FALSE	FALSE				115+GGGTGGGTG+124	1	0.00124631	1.24631e-05	3	TRUE	1.24631e-05
												115+TGGT+119	1	0.00111437	1.11437e-05	1.33333	FALSE	FALSE				115+GGGTGGTAGAACCACA+131	1	0.00124631	1.24631e-05	5.33333	FALSE	FALSE
												100-GGAAGAAAGTGAGGAGG-117	1	0.00111437	1.11437e-05	5.66667	FALSE	FALSE				115+ACAAACGCACTACCA+130	1	0.00124631	1.24631e-05	5	TRUE	1.24631e-05
																						115+GGGTGTTCGCAGGAGTT+132	1	0.00124631	1.24631e-05	5.66667	FALSE	FALSE
																						115+AAGT+119	1	0.00124631	1.24631e-05	1.33333	FALSE	FALSE
																						115+GGTAGTGATCA+126	1	0.00124631	1.24631e-05	3.66667	FALSE	FALSE
																						115+CTATGAGAAAGTGAGTGTG+134	1	0.00124631	1.24631e-05	6.33333	FALSE	FALSE
																						115+GGCGAGGAAGAAAGTGAGGAAAGGGA+141	1	0.00124631	1.24631e-05	8.66667	FALSE	FALSE
																						115+GGAAGAA+122	1	0.00124631	1.24631e-05	2.33333	FALSE	FALSE
																						115+GT+117	1	0.00124631	1.24631e-05	0.666667	FALSE	FALSE
																						115+GGAAAG+121	1	0.00124631	1.24631e-05	2	TRUE	1.24631e-05
																						115+GAAAGAAGAAAGAAGGGAGAAAG+138	1	0.00124631	1.24631e-05	7.66667	FALSE	FALSE
																						115+GAGGT+120	1	0.00124631	1.24631e-05	1.66667	FALSE	FALSE
																						115+AGAAAGTGT+124	1	0.00124631	1.24631e-05	3	TRUE	1.24631e-05
																						115+GATCG+120	1	0.00124631	1.24631e-05	1.66667	FALSE	FALSE
																						115+GATG+119	1	0.00124631	1.24631e-05	1.33333	FALSE	FALSE
																						115+GATGTCGCAGCGAG+129	1	0.00124631	1.24631e-05	4.66667	FALSE	FALSE
																						115+GATGTCGCAGCGAGGCG+132	1	0.00124631	1.24631e-05	5.66667	FALSE	FALSE
																						115+GCACCCTCTAC+126	1	0.00124631	1.24631e-05	3.66667	FALSE	FALSE
																						115+AGAAAG+121	1	0.00124631	1.24631e-05	2	TRUE	1.24631e-05
																						115+GCAGCGAGGCGAGGAATAAA+135	1	0.00124631	1.24631e-05	6.66667	FALSE	FALSE
																						115+ACTACCTAA+124	1	0.00124631	1.24631e-05	3	TRUE	1.24631e-05
																						115+GCGAGGTGAGGAATAAAGTGAGG+138	1	0.00124631	1.24631e-05	7.66667	FALSE	FALSE
																						115+GCGGCGA+122	1	0.00124631	1.24631e-05	2.33333	FALSE	FALSE
																						115+GCTACG+121	1	0.00124631	1.24631e-05	2	TRUE	1.24631e-05
																						115+GG+117	1	0.00124631	1.24631e-05	0.666667	FALSE	FALSE
																						115+GGTGGTAGT+124	1	0.00124631	1.24631e-05	3	TRUE	1.24631e-05
																						115+GTACTGGTGAAAGTGAAAGTGAAAAGTGAAAGTGAGGAAGAAAG+159	1	0.00124631	1.24631e-05	14.6667	FALSE	FALSE
																						114-AGGAGGGTGGTA-126	1	0.00124631	1.24631e-05	4	TRUE	1.24631e-05
																						115+TAGTAGTGGA+125	1	0.00124631	1.24631e-05	3.33333	FALSE	FALSE
																						115+CGGTGAGGAC+125	1	0.00124631	1.24631e-05	3.33333	FALSE	FALSE
																						115+AAAGCGAAAGTGAGGCACTACCACCCACAAGTGAGGGAA+154	1	0.00124631	1.24631e-05	13	TRUE	1.24631e-05
																						115+AAAGAAGAAAGAAGGGAGAGAGT+138	1	0.00124631	1.24631e-05	7.66667	FALSE	FALSE
																						115+TCGCAGAGAGGTGAGGAA+133	1	0.00124631	1.24631e-05	6	TRUE	1.24631e-05
																						112-GGAGGAGGGTGGTAGTGC-130	1	0.00124631	1.24631e-05	6	TRUE	1.24631e-05
																						115+TCGCAGCGAGGCGAGGAAG+134	1	0.00124631	1.24631e-05	6.33333	FALSE	FALSE
																						115+AAAGAAGAAAGAAGGGAGAAACT+138	1	0.00124631	1.24631e-05	7.66667	FALSE	FALSE
																						115+TCTGATTGGTAGTAGATT+133	1	0.00124631	1.24631e-05	6	TRUE	1.24631e-05
																						115+TCTTACT+122	1	0.00124631	1.24631e-05	2.33333	FALSE	FALSE
																						115+GAGCAGCAG+124	1	0.00124631	1.24631e-05	3	TRUE	1.24631e-05
																						107-AGTGAGGAGGAG-119	1	0.00124631	1.24631e-05	4	TRUE	1.24631e-05
																						115+TGCTA+120	1	0.00124631	1.24631e-05	1.66667	FALSE	FALSE
																						115+TGCTAC+121	1	0.00124631	1.24631e-05	2	TRUE	1.24631e-05
																						115+CGCAGCGAGGTGAGGAAGAA+135	1	0.00124631	1.24631e-05	6.66667	FALSE	FALSE
																						115+TGGAGGGT+123	1	0.00124631	1.24631e-05	2.66667	FALSE	FALSE
																						115+AAAGG+120	1	0.00124631	1.24631e-05	1.66667	FALSE	FALSE
																						108-GTGAGGAGG-117	1	0.00124631	1.24631e-05	3	TRUE	1.24631e-05
																						115+GTAGGGAAAGTGA+128	1	0.00124631	1.24631e-05	4.33333	FALSE	FALSE
																						115+TACGATCG+123	1	0.00124631	1.24631e-05	2.66667	FALSE	FALSE
																						115+GTAGTGAAAG+125	1	0.00124631	1.24631e-05	3.33333	FALSE	FALSE
																						115+AAGGAGGCTCTCTCAAA+132	1	0.00124631	1.24631e-05	5.66667	FALSE	FALSE
																						115+GTCGCAGCGAGGTGAGG+132	1	0.00124631	1.24631e-05	5.66667	FALSE	FALSE
																						115+GTCGCAGCGCGGCGAGG+132	1	0.00124631	1.24631e-05	5.66667	FALSE	FALSE
																						115+AAGAAAG+122	1	0.00124631	1.24631e-05	2.33333	FALSE	FALSE
																						115+AGCGAGGTGAGGAAGAAAGTGA+137	1	0.00124631	1.24631e-05	7.33333	FALSE	FALSE
																						115+GTGGAAAGAGA+126	1	0.00124631	1.24631e-05	3.66667	FALSE	FALSE
																						115+GTGGAAAGTCA+126	1	0.00124631	1.24631e-05	3.66667	FALSE	FALSE
																						115+GTGGTAGTGAGAAGTGGTAGAAAGTGAGGA+145	1	0.00124631	1.24631e-05	10	TRUE	1.24631e-05
																						115+GTGGTAGTGAGGAGTTGTAGAAAGTGAGGA+145	1	0.00124631	1.24631e-05	10	TRUE	1.24631e-05
																						115+AT+117	1	0.00124631	1.24631e-05	0.666667	FALSE	FALSE
																						115+GTTCTTCTCA+125	1	0.00124631	1.24631e-05	3.33333	FALSE	FALSE
																						115+AGGCGAGGAAGAAAGTGAGGAAAGGG+141	1	0.00124631	1.24631e-05	8.66667	FALSE	FALSE
																						115+TACGA+120	1	0.00124631	1.24631e-05	1.66667	FALSE	FALSE
																						115+AAAGTGAAAGTGAG+129	1	0.00124631	1.24631e-05	4.66667	FALSE	FALSE
																						111-AGGAGGAGG-120	1	0.00124631	1.24631e-05	3	TRUE	1.24631e-05
[truncated: 19 more columns]

## Sheet: F2 nanos
	Input reads	Aligned reads	Modified reads	Unmodified reads	Modified frequency	WT frequency	R1 frequency	Others freq	Others In-frame	Others Out-of-frame		Nos Female 1	83051									Nos Female 2	101688									Nos Female 3	67925									Nos Female 4	76412
Nos Female 1	93787	83051	49279	33772	0.593358	0.406642	0.504642	0.0887166	0.047513	0.0412036		indel_tag	#Reads	%Reads	Freq	/3	In-frame status	in-frame freqs	SUM in-frame freqs	SUM out-frame		indel_tag	#Reads	%Reads	Freq	/3	In-frame status	in-frame freqs	SUM in-frame freqs	SUM out-frame		indel_tag	#Reads	%Reads	Freq	/3	In-frame status	in-frame freqs	SUM in-frame freqs	SUM out-frame		indel_tag	#Reads	%Reads	Freq	/3	In-frame status	in-frame freqs	SUM in-frame freqs
Nos Female 2	104521	101688	56725	44963	0.557834	0.442166	0.499174	0.0586598	0.0272894	0.0313705		114-AGGAGG-120	41911	50.4642	0.504642	2	TRUE	0.504642				114-AGGAGG-120	50760	49.9174	0.499174	2	TRUE	0.499174				114-AGGAGG-120	38937	57.3235	0.573235	2	TRUE	0.573235				114-AGGAGG-120	40043	52.4041	0.524041	2	TRUE	0.524041
Nos Female 3	95225	67925	46709	21216	0.687656	0.312344	0.573235	0.11442	0.110858	0.00356275		WT	33772	40.6642	0.406642	0.333333	FALSE	FALSE				WT	44963	44.2166	0.442166	0.333333	FALSE	FALSE				WT	21216	31.2344	0.312344	0.333333	FALSE	FALSE				WT	31267	40.919	0.40919	0.333333	FALSE	FALSE
Nos Female 4	96897	76412	45145	31267	0.59081	0.40919	0.524041	0.0667696	0.0515495	0.0152201		115-GGA-118	3145	3.78683	0.0378683	1	TRUE	0.0378683				115-GGA-118	2091	2.05629	0.0205629	1	TRUE	0.0205629				106-AAGTGAGGAGGA-118	4686	6.89879	0.0689879	4	TRUE	0.0689879				115-GGA-118	1637	2.14233	0.0214233	1	TRUE	0.0214233
Nos Female 5	118770	101147	57610	43537	0.569567	0.430433	0.51002	0.059547	0.00431618	0.0561597		97-TGAGGAAGAAAGTGAGGAGGAGG-120	897	1.08006	0.0108006	7.66667	FALSE	FALSE	0.047513	0.0412036		114-AG-116	1142	1.12304	0.0112304	0.666667	FALSE	FALSE	0.0272894	0.0313705		115-GGA-118	1543	2.27162	0.0227162	1	TRUE	0.0227162	0.110858	0.00356275		115+GTGGTAGGACTAGGACTA+133	1047	1.3702	0.013702	6	TRUE	0.013702	0.0515495
Nos Female 6	100034	76028	40136	35892	0.527911	0.472089	0.509207	0.0187036	0.0121008	0.00660283		99-AGGAAGAAAGTGAGGAGGAGGGTG-123	700	0.842856	0.00842856	8	TRUE	0.00842856				115+TGGTAGTGGT+125	369	0.362875	0.00362875	3.33333	FALSE	FALSE				102-AAGAAAGTGAGGAGGAGG-120	1148	1.6901	0.016901	6	TRUE	0.016901				106-AAGTGAGGA-115	486	0.636026	0.00636026	3	TRUE	0.00636026
Nos Male 1	96487	85659	43005	42654	0.502049	0.497951	0.501185	0.000863891	0.000653755	0.000210136		114-AGGAGGG-121	505	0.60806	0.0060806	2.33333	FALSE	FALSE				115+G+116	336	0.330422	0.00330422	0.333333	FALSE	FALSE				67-TCAGATGCTACGATCGATGTCGCAGCGAGGTGAGGAAGAAAGTGAGGAGGAGGGTGGTAGTGCCACACAGAGA-140	124	0.182554	0.00182554	24.3333	FALSE	FALSE				97-TGAGGAAGAAAGTGAGGAGG-117	297	0.388682	0.00388682	6.66667	FALSE	FALSE
Nos Male 2	102670	90759	45364	45395	0.499829	0.500171	0.494353	0.00547604	0.0010908	0.00438524		99-AGGAAGAAAGTGAGGAG-116	493	0.593611	0.00593611	5.66667	FALSE	FALSE				115-GGAGGGTGGTAGTGCCACACAGAGA-140	211	0.207497	0.00207497	8.33333	FALSE	FALSE				106-AAGTGAGGA-115	56	0.0824439	0.000824439	3	TRUE	0.000824439				114-AGGAGGG-121	243	0.318013	0.00318013	2.33333	FALSE	FALSE
Nos Female Avg						0.412144	0.520053	0.0678028				100-GGAAGAAAGTGAGGAGG-117	433	0.521366	0.00521366	5.66667	FALSE	FALSE				115+CGGTGAAAGTGG+127	206	0.20258	0.0020258	4	TRUE	0.0020258				114-AG-116	45	0.0662495	0.000662495	0.666667	FALSE	FALSE				115+TCGCAGCGAGGTGAGGAA+133	237	0.310161	0.00310161	6	TRUE	0.00310161
Nos Male Avg						0.499061	0.497769	0.00316997				115+CGTGGGACCC+125	426	0.512938	0.00512938	3.33333	FALSE	FALSE				115+GGGTGGTATGC+126	160	0.157344	0.00157344	3.66667	FALSE	FALSE				109-TGAGGA-115	34	0.0500552	0.000500552	2	TRUE	0.000500552				115+CGCACCCAGAGGACGCCGTCGTGA+139	215	0.281369	0.00281369	8	TRUE	0.00281369
												115+A+116	125	0.15051	0.0015051	0.333333	FALSE	FALSE				114+GTGAA+119	139	0.136693	0.00136693	1.66667	FALSE	FALSE				109-TGAGGAG-116	22	0.0323887	0.000323887	2.33333	FALSE	FALSE				115-GGAG-119	208	0.272209	0.00272209	1.33333	FALSE	FALSE
												115+CGTGGGGACCC+126	107	0.128836	0.00128836	3.66667	FALSE	FALSE				92-CGAGGTGAGGAAGAAAGTGAGGAG-116	124	0.121942	0.00121942	8	TRUE	0.00121942				115+A+116	19	0.027972	0.00027972	0.333333	FALSE	FALSE				103-AGAAAGTGAGGAGGA-118	167	0.218552	0.00218552	5	TRUE	0.00218552
												115+GATCGATGTC+125	99	0.119204	0.00119204	3.33333	FALSE	FALSE				115+A+116	111	0.109157	0.00109157	0.333333	FALSE	FALSE				115-GGAGGG-121	17	0.0250276	0.000250276	2	TRUE	0.000250276				115-GGAGGGTG-123	141	0.184526	0.00184526	2.66667	FALSE	FALSE
	WT frequency	R1 frequency	Others freq	Others In-frame	Others Out-of-frame							114-AG-116	78	0.0939182	0.000939182	0.666667	FALSE	FALSE				97-TGAGGAAGAAAGTGAGGAGGAGG-120	89	0.0875226	0.000875226	7.66667	FALSE	FALSE				92-CGAGGTGAGGAAGAAAGTGAGGAGGAG-119	16	0.0235554	0.000235554	9	TRUE	0.000235554				97-TGAGGAAGAAAGTGAGGAGGAGG-120	54	0.0706695	0.000706695	7.66667	FALSE	FALSE
Nos Female F2 Avg	0.412144	0.520053	0.0678028	0.0422711	0.0256866							107-AGTGAGGA-115	27	0.0325101	0.000325101	2.66667	FALSE	FALSE				115+GATCGATGTC+125	84	0.0826056	0.000826056	3.33333	FALSE	FALSE				92-CGAGGTGAGGAAGAAAGTGAGGAG-116	11	0.0161943	0.000161943	8	TRUE	0.000161943				109-TGAGGA-115	50	0.0654347	0.000654347	2	TRUE	0.000654347
Nos Male F2 Avg	0.499061	0.497769	0.00316997	0.000872278	0.00229769							115+ATCGATGTCGC+126	24	0.0288979	0.000288979	3.66667	FALSE	FALSE				109-TGAGGAG-116	83	0.0816222	0.000816222	2.33333	FALSE	FALSE				89-CAGCGAGGTGAGGAAGAAAGTGAGGAG-116	8	0.0117777	0.000117777	9	TRUE	0.000117777				79-ATCGATGTCGCAGCGAGGTGAGGAAGAAAGTGAGGAG-116	43	0.0562739	0.000562739	12.3333	FALSE	FALSE
												106-AAGTGAGGA-115	22	0.0264897	0.000264897	3	TRUE	0.000264897				115+AGAAAGTGA+124	81	0.0796554	0.000796554	3	TRUE	0.000796554				107-AGTGAGGA-115	6	0.00883327	8.83327e-05	2.66667	FALSE	FALSE				102-AAGAAAGTGAGGAGGAGG-120	21	0.0274826	0.000274826	6	TRUE	0.000274826
												111-AGGAG-116	21	0.0252857	0.000252857	1.66667	FALSE	FALSE				72-TGCTACGATCGATGTCGCAGCGAGGTGAGGAAGAAAGTGAGGAGGA-118	78	0.0767052	0.000767052	15.3333	FALSE	FALSE				115+AGCGAGG+122	4	0.00588885	5.88885e-05	2.33333	FALSE	FALSE				114-AG-116	19	0.0248652	0.000248652	0.666667	FALSE	FALSE
												114-A-115	19	0.0228775	0.000228775	0.333333	FALSE	FALSE				115+TCGATGTCGCAG+127	66	0.0649044	0.000649044	4	TRUE	0.000649044				114-AGGAGGG-121	3	0.00441664	4.41664e-05	2.33333	FALSE	FALSE				115+A+116	19	0.0248652	0.000248652	0.333333	FALSE	FALSE
												84-TGTCGCAGCGAGGTGAGGAAGAAAGTGAGGAGGA-118	18	0.0216734	0.000216734	11.3333	FALSE	FALSE				115+GATCGATGTCG+126	48	0.0472032	0.000472032	3.66667	FALSE	FALSE				97-TGAGGAAGAAAGTGAGGAGGAGG-120	3	0.00441664	4.41664e-05	7.66667	FALSE	FALSE				109-TGAGGAG-116	19	0.0248652	0.000248652	2.33333	FALSE	FALSE
												79-ATCGATGTCGCAGCGAGGTGAGGAAGAAAGTGAGGAG-116	17	0.0204694	0.000204694	12.3333	FALSE	FALSE				115+GGGTAGTGCCACACAGAGAGCTTCGGATGTGGATACAACTGGAAG+160	46	0.0452364	0.000452364	15	TRUE	0.000452364				115+TACGATC+122	2	0.00294442	2.94442e-05	2.33333	FALSE	FALSE				115+T+116	12	0.0157043	0.000157043	0.333333	FALSE	FALSE
												109-TGAGGAG-116	16	0.0192653	0.000192653	2.33333	FALSE	FALSE				114+TGCTA+119	46	0.0452364	0.000452364	1.66667	FALSE	FALSE				111-AGGAGGAGGG-121	2	0.00294442	2.94442e-05	3.33333	FALSE	FALSE				103-AGAAAGTGAGGA-115	12	0.0157043	0.000157043	4	TRUE	0.000157043
												103-AGAAAGTGAGGAGGA-118	16	0.0192653	0.000192653	5	TRUE	0.000192653				103-AGAAAGTGAGGAGGA-118	42	0.0413028	0.000413028	5	TRUE	0.000413028				50-TCGGGCTGTGGGATGGATCAGATGCTACGATCGATGTCGCAGCGAGGTGAGGAAGAAAGTGAGGAG-116	2	0.00294442	2.94442e-05	22	TRUE	2.94442e-05				105-AAAGTGAGGAG-116	11	0.0143956	0.000143956	3.66667	FALSE	FALSE
												94-AGGTGAGGAAGAAAGTGAGGAGGAGG-120	16	0.0192653	0.000192653	8.66667	FALSE	FALSE				115+TTTGCAAGCAATAAGTG+132	32	0.0314688	0.000314688	5.66667	FALSE	FALSE				115-GGAGGGT-122	2	0.00294442	2.94442e-05	2.33333	FALSE	FALSE				115-GGAGGG-121	10	0.0130869	0.000130869	2	TRUE	0.000130869
												99-AGGAAGAAAGTGAGGAGGAG-119	15	0.0180612	0.000180612	6.66667	FALSE	FALSE				114-A-115	30	0.029502	0.00029502	0.333333	FALSE	FALSE				115-GG-117	2	0.00294442	2.94442e-05	0.666667	FALSE	FALSE				115+CGAGGTGAGGAAGAAAGTGAGGAC+139	9	0.0117783	0.000117783	8	TRUE	0.000117783
												111-AGGAGGAG-119	13	0.015653	0.00015653	2.66667	FALSE	FALSE				107-AGTGAGGA-115	19	0.0186846	0.000186846	2.66667	FALSE	FALSE				114+TACCAC+120	2	0.00294442	2.94442e-05	2	TRUE	2.94442e-05				95-GGTGAGGAAGAAAGTGAGGAGGAGGGTGGTAGTGCCACACAGAGAGCTTCGGATGTGGATACAACGGAAGCTGAGA-171	7	0.00916086	9.16086e-05	25.3333	FALSE	FALSE
												109-TGAGGA-115	11	0.0132449	0.000132449	2	TRUE	0.000132449				109-TGAGGA-115	17	0.0167178	0.000167178	2	TRUE	0.000167178				103-AGAAAGTGAGGA-115	2	0.00294442	2.94442e-05	4	TRUE	2.94442e-05				105-AAAGTGAGGA-115	7	0.00916086	9.16086e-05	3.33333	FALSE	FALSE
												105-AAAGTGAGGA-115	10	0.0120408	0.000120408	3.33333	FALSE	FALSE				115+TGGTAAACAA+125	17	0.0167178	0.000167178	3.33333	FALSE	FALSE				115-G-116	1	0.00147221	1.47221e-05	0.333333	FALSE	FALSE				109-TGAGGAGGAGG-120	7	0.00916086	9.16086e-05	3.66667	FALSE	FALSE
												115-GGAGGG-121	8	0.00963264	9.63264e-05	2	TRUE	9.63264e-05				115-GGAGGG-121	16	0.0157344	0.000157344	2	TRUE	0.000157344				115+GAT+118	1	0.00147221	1.47221e-05	1	TRUE	1.47221e-05				109-TGAGGAGG-117	6	0.00785217	7.85217e-05	2.66667	FALSE	FALSE
												102-AAGAAAGTGAGGAGGAGG-120	5	0.0060204	6.0204e-05	6	TRUE	6.0204e-05				115+CGATCGATG+124	14	0.0137676	0.000137676	3	TRUE	0.000137676				114+GTG+117	1	0.00147221	1.47221e-05	1	TRUE	1.47221e-05				115+GGGAG+120	6	0.00785217	7.85217e-05	1.66667	FALSE	FALSE
												103-AGAAAGTGAGGA-115	5	0.0060204	6.0204e-05	4	TRUE	6.0204e-05				111-AGGAGGAGGGTG-123	13	0.0127842	0.000127842	4	TRUE	0.000127842				115-GGAG-119	1	0.00147221	1.47221e-05	1.33333	FALSE	FALSE				114-AGGAG-119	5	0.00654347	6.54347e-05	1.66667	FALSE	FALSE
												99-AGGAAGAAAGTGAGGAGGAGGGTGGTAGTGCCACACAGAGAGCTTCGGATGTGGATA-156	5	0.0060204	6.0204e-05	19	TRUE	6.0204e-05				115+GTCGCAGCGAGGTGAGG+132	10	0.009834	9.834e-05	5.66667	FALSE	FALSE				114+GCTACG+120	1	0.00147221	1.47221e-05	2	TRUE	1.47221e-05				115-GGAGG-120	4	0.00523478	5.23478e-05	1.66667	FALSE	FALSE
												115+TGGTGGTGGCGA+127	5	0.0060204	6.0204e-05	4	TRUE	6.0204e-05				103-AGAAAGTGAGGA-115	10	0.009834	9.834e-05	4	TRUE	9.834e-05				107-AGTGAGGAGGAG-119	1	0.00147221	1.47221e-05	4	TRUE	1.47221e-05				94-AGGTGAGGAAGAAAGTGAGGA-115	4	0.00523478	5.23478e-05	7	TRUE	5.23478e-05
												115+CAC+118	5	0.0060204	6.0204e-05	1	TRUE	6.0204e-05				97-TGAGGAAGAAAGTGAGGAG-116	8	0.0078672	7.8672e-05	6.33333	FALSE	FALSE				115+ACTATCGA+123	1	0.00147221	1.47221e-05	2.66667	FALSE	FALSE				115+GACAGAGA+123	4	0.00523478	5.23478e-05	2.66667	FALSE	FALSE
												115-G-116	4	0.00481632	4.81632e-05	0.333333	FALSE	FALSE				87-CGCAGCGAGGTGAGGAAGAAAGTGAGGA-115	8	0.0078672	7.8672e-05	9.33333	FALSE	FALSE				113-GAGG-117	1	0.00147221	1.47221e-05	1.33333	FALSE	FALSE				115+GTCGCAGCGAGGTGAGGA+133	4	0.00523478	5.23478e-05	6	TRUE	5.23478e-05
												115-GGAGGGT-122	4	0.00481632	4.81632e-05	2.33333	FALSE	FALSE				105-AAAGTGAGGAG-116	8	0.0078672	7.8672e-05	3.66667	FALSE	FALSE				111-AGGAGGAGGGTGG-124	1	0.00147221	1.47221e-05	4.33333	FALSE	FALSE				113-GAGGAGGGTGGTAGTGCCACACAGAGAGCTTCGGATGTGGATACAACGGAAGCTGAG-170	4	0.00523478	5.23478e-05	19	TRUE	5.23478e-05
												105-AAAGTGAGGAGGAG-119	4	0.00481632	4.81632e-05	4.66667	FALSE	FALSE				102-AAGAAAGTGAGGAG-116	7	0.0068838	6.8838e-05	4.66667	FALSE	FALSE				111-AGGAGGAGGGTG-123	1	0.00147221	1.47221e-05	4	TRUE	1.47221e-05				111-AGGAG-116	4	0.00523478	5.23478e-05	1.66667	FALSE	FALSE
												51-CGGGCTGTGGGATGGATCAGATGCTACGATCGATGTCGCAGCGAGGTGAGGAAGAAAGTGAGGA-115	3	0.00361224	3.61224e-05	21.3333	FALSE	FALSE				115+ACGATCGA+123	7	0.0068838	6.8838e-05	2.66667	FALSE	FALSE				115+ACCTCAGT+123	1	0.00147221	1.47221e-05	2.66667	FALSE	FALSE				115+CGAGGTGAGGAATAAAGTGAGGAC+139	3	0.00392608	3.92608e-05	8	TRUE	3.92608e-05
												114-AGGAG-119	3	0.00361224	3.61224e-05	1.66667	FALSE	FALSE				115-GGAGGGT-122	7	0.0068838	6.8838e-05	2.33333	FALSE	FALSE				97-TGAGGAAGAAAGTGAGGAGG-117	1	0.00147221	1.47221e-05	6.66667	FALSE	FALSE				111-AGGAGGAGGGTG-123	3	0.00392608	3.92608e-05	4	TRUE	3.92608e-05
												68-CAGATGCTACGATCGATGTCGCAGCGAGGTGAGGAAGAAAGTGAGGAG-116	3	0.00361224	3.61224e-05	16	TRUE	3.61224e-05				106-AAGTGAGGA-115	7	0.0068838	6.8838e-05	3	TRUE	6.8838e-05				105-AAAGTGAGGA-115	1	0.00147221	1.47221e-05	3.33333	FALSE	FALSE				97-TGAGGAAGAAAGTGAGGAG-116	3	0.00392608	3.92608e-05	6.33333	FALSE	FALSE
												103-AGAAAGTGAGGAG-116	3	0.00361224	3.61224e-05	4.33333	FALSE	FALSE				114+CTAG+118	6	0.0059004	5.9004e-05	1.33333	FALSE	FALSE														115+GTGGTAGGACTAGGACTG+133	2	0.00261739	2.61739e-05	6	TRUE	2.61739e-05
												115+T+116	3	0.00361224	3.61224e-05	0.333333	FALSE	FALSE				115+GGTACCACAG+125	5	0.004917	4.917e-05	3.33333	FALSE	FALSE														114-AGGA-118	2	0.00261739	2.61739e-05	1.33333	FALSE	FALSE
												111-AGGAGGAGGGTG-123	3	0.00361224	3.61224e-05	4	TRUE	3.61224e-05				94-AGGTGAGGAAGAAAGTGAGGAG-116	5	0.004917	4.917e-05	7.33333	FALSE	FALSE														115-GGAGGGT-122	2	0.00261739	2.61739e-05	2.33333	FALSE	FALSE
												111-AGGAGGA-118	3	0.00361224	3.61224e-05	2.33333	FALSE	FALSE				105-AAAGTGAGGA-115	5	0.004917	4.917e-05	3.33333	FALSE	FALSE														115+TGGTAGGACTAGGACTA+132	2	0.00261739	2.61739e-05	5.66667	FALSE	FALSE
												106-AAGTGAGGAGGA-118	3	0.00361224	3.61224e-05	4	TRUE	3.61224e-05				114-AGGAGGG-121	5	0.004917	4.917e-05	2.33333	FALSE	FALSE														114-AGGAGGGTGGTAGT-128	2	0.00261739	2.61739e-05	4.66667	FALSE	FALSE
												63-TGGATCAGATGCTACGATCGATGTCGCAGCGAGGTGAGGAAGAAAGTGAGGAGGA-118	2	0.00240816	2.40816e-05	18.3333	FALSE	FALSE				115+CGATCGATGT+125	5	0.004917	4.917e-05	3.33333	FALSE	FALSE														92-CGAGGTGAGGAAGAAAGTGAGGAG-116	2	0.00261739	2.61739e-05	8	TRUE	2.61739e-05
												99-AGGAAGAAAGTGAGGAGGAGG-120	2	0.00240816	2.40816e-05	7	TRUE	2.40816e-05				115+ATG+118	5	0.004917	4.917e-05	1	TRUE	4.917e-05														115+AAAG+119	2	0.00261739	2.61739e-05	1.33333	FALSE	FALSE
												115+TGCT+119	2	0.00240816	2.40816e-05	1.33333	FALSE	FALSE				115+GGTG+119	4	0.0039336	3.9336e-05	1.33333	FALSE	FALSE														115+GGTGGTAGGACTAGGACT+133	2	0.00261739	2.61739e-05	6	TRUE	2.61739e-05
												115+GGGT+119	2	0.00240816	2.40816e-05	1.33333	FALSE	FALSE				61-GATGGATCAGATGCTACGATCGATGTCGCAGCGAGGTGAGGAAGAAAGTGAGGAGGAGGGTGG-124	4	0.0039336	3.9336e-05	21	TRUE	3.9336e-05														115+TC+117	2	0.00261739	2.61739e-05	0.666667	FALSE	FALSE
												111-AGGA-115	2	0.00240816	2.40816e-05	1.33333	FALSE	FALSE				115-GGAGGGTGGTAGTGCCACACAGAGAGCTTCGGAT-149	4	0.0039336	3.9336e-05	11.3333	FALSE	FALSE														115+GGGATACCACC+126	2	0.00261739	2.61739e-05	3.66667	FALSE	FALSE
												115+CGATCGATGT+125	2	0.00240816	2.40816e-05	3.33333	FALSE	FALSE				102-AAGAAAGTGAGGAGGAGG-120	4	0.0039336	3.9336e-05	6	TRUE	3.9336e-05														114+TTGGGAG+121	2	0.00261739	2.61739e-05	2.33333	FALSE	FALSE
												115+GGGTGTCCTGGAGGGAGGGTGGTAGTGCCATCCT+149	1	0.00120408	1.20408e-05	11.3333	FALSE	FALSE				111-AGGA-115	4	0.0039336	3.9336e-05	1.33333	FALSE	FALSE														115+GAAGTGAAAGTGACCACAATAC+137	2	0.00261739	2.61739e-05	7.33333	FALSE	FALSE
												90-AGCGAGGTGAGGAAGAAAGTGAGGA-115	1	0.00120408	1.20408e-05	8.33333	FALSE	FALSE				115-GG-117	4	0.0039336	3.9336e-05	0.666667	FALSE	FALSE														107-AGTGAGGA-115	2	0.00261739	2.61739e-05	2.66667	FALSE	FALSE
												74-CTACGATCGATGTCGCAGCGAGGTGAGGAAGAAAGTGAGGAGG-117	1	0.00120408	1.20408e-05	14.3333	FALSE	FALSE				106-AAGTGAGGAGGA-118	3	0.0029502	2.9502e-05	4	TRUE	2.9502e-05														115+CGCAGCGAGGTGAGGAAG+133	2	0.00261739	2.61739e-05	6	TRUE	2.61739e-05
												75-TACGATCGATGTCGCAGCGAGGTGAGGAAGAAAGTGAGGAGGA-118	1	0.00120408	1.20408e-05	14.3333	FALSE	FALSE				115+TGTCTTCTGAAAGTGAGGAA+135	3	0.0029502	2.9502e-05	6.66667	FALSE	FALSE														115+TCGCAGCGCGGTGAGGAA+133	2	0.00261739	2.61739e-05	6	TRUE	2.61739e-05
												115+ACGATCGATG+125	1	0.00120408	1.20408e-05	3.33333	FALSE	FALSE				115+CGATCGATGTC+126	3	0.0029502	2.9502e-05	3.66667	FALSE	FALSE														115+TCG+118	2	0.00261739	2.61739e-05	1	TRUE	2.61739e-05
												115+AAG+118	1	0.00120408	1.20408e-05	1	TRUE	1.20408e-05				111-AGGAG-116	3	0.0029502	2.9502e-05	1.66667	FALSE	FALSE														113-GAGG-117	1	0.00130869	1.30869e-05	1.33333	FALSE	FALSE
												89-CAGCGAGGTGAGGAAGAAAGTGAGGAG-116	1	0.00120408	1.20408e-05	9	TRUE	1.20408e-05				115+CTTTCTGA+123	3	0.0029502	2.9502e-05	2.66667	FALSE	FALSE														115+TTGG+119	1	0.00130869	1.30869e-05	1.33333	FALSE	FALSE
												92-CGAGGTGAGGAAGAAAGTGAGGAG-116	1	0.00120408	1.20408e-05	8	TRUE	1.20408e-05				115+GA+117	3	0.0029502	2.9502e-05	0.666667	FALSE	FALSE														111-AGGAGGAGGG-121	1	0.00130869	1.30869e-05	3.33333	FALSE	FALSE
												115+AGAAA+120	1	0.00120408	1.20408e-05	1.66667	FALSE	FALSE				115+TGATAGGATGGTA+128	3	0.0029502	2.9502e-05	4.33333	FALSE	FALSE														45-ATGAGTCGGGCTGTGGGATGGATCAGATGCTACGATCGATGTCGCAGCGAGGTGAGGAAGAAAGTGAGGA-115	1	0.00130869	1.30869e-05	23.3333	FALSE	FALSE
												114+GTGGCAC+121	1	0.00120408	1.20408e-05	2.33333	FALSE	FALSE				55-CTGTGGGATGGATCAGATGCTACGATCGATGTCGCAGCGAGGTGAGGAAGAAAGTGAGGAGGAGGG-121	3	0.0029502	2.9502e-05	22	TRUE	2.9502e-05														115+CGATGTCGCAGCG+128	1	0.00130869	1.30869e-05	4.33333	FALSE	FALSE
												114+GGGAAAG+121	1	0.00120408	1.20408e-05	2.33333	FALSE	FALSE				115+GAAGAAA+122	3	0.0029502	2.9502e-05	2.33333	FALSE	FALSE														62-ATGGATCAGATGCTACGATCGATGTCGCAGCGAGGTGAGGAAGAAAGTGAGGAG-116	1	0.00130869	1.30869e-05	18	TRUE	1.30869e-05
												102-AAGAAAGTGAGGAGGAG-119	1	0.00120408	1.20408e-05	5.66667	FALSE	FALSE				97-TGAGGAAGAAAGTGAGGAGG-117	3	0.0029502	2.9502e-05	6.66667	FALSE	FALSE														71-ATGCTACGATCGATGTCGCAGCGAGGTGAGGAAGAAAGTGAGGAGGAG-119	1	0.00130869	1.30869e-05	16	TRUE	1.30869e-05
												114+CTACGAT+121	1	0.00120408	1.20408e-05	2.33333	FALSE	FALSE				115+GTGAGGAGTGAGGA+129	2	0.0019668	1.9668e-05	4.66667	FALSE	FALSE														111-AGGAGGAG-119	1	0.00130869	1.30869e-05	2.66667	FALSE	FALSE
												102-AAGAAAGTGAGGA-115	1	0.00120408	1.20408e-05	4.33333	FALSE	FALSE				115+GTAGTGC+122	2	0.0019668	1.9668e-05	2.33333	FALSE	FALSE														80-TCGATGTCGCAGCGAGGTGAGGAAGAAAGTGAGGA-115	1	0.00130869	1.30869e-05	11.6667	FALSE	FALSE
												109-TGAGGAGG-117	1	0.00120408	1.20408e-05	2.66667	FALSE	FALSE				50-TCGGGCTGTGGGATGGATCAGATGCTACGATCGATGTCGCAGCGAGGTGAGGAAGAAAGTGAGGAG-116	2	0.0019668	1.9668e-05	22	TRUE	1.9668e-05														87-CGCAGCGAGGTGAGGAAGAAAGTGAGGA-115	1	0.00130869	1.30869e-05	9.33333	FALSE	FALSE
												71-ATGCTACGATCGATGTCGCAGCGAGGTGAGGAAGAAAGTGAGGAGGAGGG-121	1	0.00120408	1.20408e-05	16.6667	FALSE	FALSE				115+TAAGGAGGATAA+127	2	0.0019668	1.9668e-05	4	TRUE	1.9668e-05														93-GAGGTGAGGAAGAAAGTGAGGAGGAGGGTGGTAGTGC-130	1	0.00130869	1.30869e-05	12.3333	FALSE	FALSE
												67-TCAGATGCTACGATCGATGTCGCAGCGAGGTGAGGAAGAAAGTGAGGAGGA-118	1	0.00120408	1.20408e-05	17	TRUE	1.20408e-05				115+GAAGA+120	2	0.0019668	1.9668e-05	1.66667	FALSE	FALSE														111-AGGAGGA-118	1	0.00130869	1.30869e-05	2.33333	FALSE	FALSE
												115+GGTA+119	1	0.00120408	1.20408e-05	1.33333	FALSE	FALSE				115+CGTAGTGGATCAGATCA+132	2	0.0019668	1.9668e-05	5.66667	FALSE	FALSE														94-AGGTGAGGAAGAAAGTGAGGAGGAGG-120	1	0.00130869	1.30869e-05	8.66667	FALSE	FALSE
												115+CTTTCGATCTGTGA+129	1	0.00120408	1.20408e-05	4.66667	FALSE	FALSE				66-ATCAGATGCTACGATCGATGTCGCAGCGAGGTGAGGAAGAAAGTGAGGA-115	2	0.0019668	1.9668e-05	16.3333	FALSE	FALSE														109-TGAGGAGGAG-119	1	0.00130869	1.30869e-05	3.33333	FALSE	FALSE
												115+GGGTGGTACCCTACCCTATACTATAGGGTAGGCTG+150	1	0.00120408	1.20408e-05	11.6667	FALSE	FALSE				115-G-116	2	0.0019668	1.9668e-05	0.333333	FALSE	FALSE														99-AGGAAGAAAGTGAGGA-115	1	0.00130869	1.30869e-05	5.33333	FALSE	FALSE
												115+TATCGATGTC+125	1	0.00120408	1.20408e-05	3.33333	FALSE	FALSE				86-TCGCAGCGAGGTGAGGAAGAAAGTGAGGA-115	2	0.0019668	1.9668e-05	9.66667	FALSE	FALSE														115+TGGTAGTGAGGGAG+129	1	0.00130869	1.30869e-05	4.66667	FALSE	FALSE
												115+TCGATGTCGCAG+127	1	0.00120408	1.20408e-05	4	TRUE	1.20408e-05				115+TAAAGGAAGAAGTGA+130	2	0.0019668	1.9668e-05	5	TRUE	1.9668e-05														115+TCGCAGCGAGGTGAGGTA+133	1	0.00130869	1.30869e-05	6	TRUE	1.30869e-05
												105-AAAGTGAGGAG-116	1	0.00120408	1.20408e-05	3.66667	FALSE	FALSE				115+TACAACGG+123	2	0.0019668	1.9668e-05	2.66667	FALSE	FALSE														115+TGCT+119	1	0.00130869	1.30869e-05	1.33333	FALSE	FALSE
												115+TGGTAGGAAGGCGAGGAAGAAAGTGAGGAATGC+148	1	0.00120408	1.20408e-05	11	TRUE	1.20408e-05				115+AAG+118	2	0.0019668	1.9668e-05	1	TRUE	1.9668e-05														115+GTGGTAGGACTGGACTA+132	1	0.00130869	1.30869e-05	5.66667	FALSE	FALSE
												115+GATCGATGTCG+126	1	0.00120408	1.20408e-05	3.66667	FALSE	FALSE				114-AGGA-118	2	0.0019668	1.9668e-05	1.33333	FALSE	FALSE														115+CGCACCCAGGGGACGCCGTCGTGA+139	1	0.00130869	1.30869e-05	8	TRUE	1.30869e-05
												115-GG-117	1	0.00120408	1.20408e-05	0.666667	FALSE	FALSE				115+TACCATCC+123	2	0.0019668	1.9668e-05	2.66667	FALSE	FALSE														115+G+116	1	0.00130869	1.30869e-05	0.333333	FALSE	FALSE
												115+AGCGAGGCGAGGAAGAAAGTGA+137	1	0.00120408	1.20408e-05	7.33333	FALSE	FALSE				114+CAGTGCT+121	2	0.0019668	1.9668e-05	2.33333	FALSE	FALSE														115+ATGGAATGGAATGGAGGAATGGAAT+140	1	0.00130869	1.30869e-05	8.33333	FALSE	FALSE
												100-GGAAGAAAGTGAGGAGGAGGGTGG-124	1	0.00120408	1.20408e-05	8	TRUE	1.20408e-05				94-AGGTGAGGAAGAAAGTGAGGAGGA-118	2	0.0019668	1.9668e-05	8	TRUE	1.9668e-05														115+GATGTCGCAGCGAG+129	1	0.00130869	1.30869e-05	4.66667	FALSE	FALSE
												115-GGAGG-120	1	0.00120408	1.20408e-05	1.66667	FALSE	FALSE				115+GTCGCAGCGAGGCGAGG+132	2	0.0019668	1.9668e-05	5.66667	FALSE	FALSE														115+GCTAC+120	1	0.00130869	1.30869e-05	1.66667	FALSE	FALSE
												115+CGTGGGAACC+125	1	0.00120408	1.20408e-05	3.33333	FALSE	FALSE				115+TGGTAGTGCCGTCGGTA+132	1	0.0009834	9.834e-06	5.66667	FALSE	FALSE														115+AAGAAA+121	1	0.00130869	1.30869e-05	2	TRUE	1.30869e-05
												116+T+117	1	0.00120408	1.20408e-05	0.333333	FALSE	FALSE				115+TGGTAGCGGT+125	1	0.0009834	9.834e-06	3.33333	FALSE	FALSE														115+GTAGTAGGACTAGGACTA+133	1	0.00130869	1.30869e-05	6	TRUE	1.30869e-05
												116+TGCTGGGT+124	1	0.00120408	1.20408e-05	2.66667	FALSE	FALSE				74-CTACGATCGATGTCGCAGCGAGGTGAGGAAGAAAGTGAGGAGGAG-119	1	0.0009834	9.834e-06	15	TRUE	9.834e-06														115+GTGGTAGGACTA+127	1	0.00130869	1.30869e-05	4	TRUE	1.30869e-05
												115+CATGGGGACCC+126	1	0.00120408	1.20408e-05	3.66667	FALSE	FALSE				115-GGAGG-120	1	0.0009834	9.834e-06	1.66667	FALSE	FALSE														115+GTGGTAGGACTAGGACCA+133	1	0.00130869	1.30869e-05	6	TRUE	1.30869e-05
												115+CTACGA+121	1	0.00120408	1.20408e-05	2	TRUE	1.20408e-05				67-TCAGATGCTACGATCGATGTCGCAGCGAGGTGAGGAAGAAAGTGAGGAGGA-118	1	0.0009834	9.834e-06	17	TRUE	9.834e-06														115+GTGGTAGGACTAGGGCTA+133	1	0.00130869	1.30869e-05	6	TRUE	1.30869e-05
																						68-CAGATGCTACGATCGATGTCGCAGCGAGGTGAGGAAGAAAGTGAGGA-115	1	0.0009834	9.834e-06	15.6667	FALSE	FALSE														115+GTGGTAGTGAGGAGTGGTAGAAAGTGAGGA+145	1	0.00130869	1.30869e-05	10	TRUE	1.30869e-05
																						81-CGATGTCGCAGCGAGGTGAGGAAGAAAGTGAGGAGGAG-119	1	0.0009834	9.834e-06	12.6667	FALSE	FALSE														115+TGCGGTGGAAAGTGA+130	1	0.00130869	1.30869e-05	5	TRUE	1.30869e-05
																						86-TCGCAGCGAGGTGAGGAAGAAAGTGAGGAG-116	1	0.0009834	9.834e-06	10	TRUE	9.834e-06														115+GTGGTGGGACTAAGACTA+133	1	0.00130869	1.30869e-05	6	TRUE	1.30869e-05
																						90-AGCGAGGTGAGGAAGAAAGTGAGGAG-116	1	0.0009834	9.834e-06	8.66667	FALSE	FALSE														115+TACGATCGTGA+126	1	0.00130869	1.30869e-05	3.66667	FALSE	FALSE
																						90-AGCGAGGTGAGGAAGAAAGTGAGGAGGAG-119	1	0.0009834	9.834e-06	9.66667	FALSE	FALSE														115+TCGATGA+122	1	0.00130869	1.30869e-05	2.33333	FALSE	FALSE
																						92-CGAGGTGAGGAAGAAAGTGAGGAGG-117	1	0.0009834	9.834e-06	8.33333	FALSE	FALSE														115+TCGCAGAGAGGTGAGGAA+133	1	0.00130869	1.30869e-05	6	TRUE	1.30869e-05
																						92-CGAGGTGAGGAAGAAAGTGAGGAGGAGGGTG-123	1	0.0009834	9.834e-06	10.3333	FALSE	FALSE														115+TCGCAGCGAGGCGAGGAA+133	1	0.00130869	1.30869e-05	6	TRUE	1.30869e-05
																						94-AGGTGAGGAAGAAAGTGAGGAGGAGGGTG-123	1	0.0009834	9.834e-06	9.66667	FALSE	FALSE														114-A-115	1	0.00130869	1.30869e-05	0.333333	FALSE	FALSE
																						99-AGGAAGAAAGTGAGGA-115	1	0.0009834	9.834e-06	5.33333	FALSE	FALSE														115+CGCACCCAGAGGACGCCATCGTGA+139	1	0.00130869	1.30869e-05	8	TRUE	1.30869e-05
																						99-AGGAAGAAAGTGAGGAG-116	1	0.0009834	9.834e-06	5.66667	FALSE	FALSE														115+TCGCAGCGAGGTGCGGAA+133	1	0.00130869	1.30869e-05	6	TRUE	1.30869e-05
																						99-AGGAAGAAAGTGAGGAGGAGGGTG-123	1	0.0009834	9.834e-06	8	TRUE	9.834e-06														115+TCGCAGCGAGGTTAGGAA+133	1	0.00130869	1.30869e-05	6	TRUE	1.30869e-05
																						115+TGGTACGAGCGAG+128	1	0.0009834	9.834e-06	4.33333	FALSE	FALSE														115+TCGCAGCGAGGTTAGTAA+133	1	0.00130869	1.30869e-05	6	TRUE	1.30869e-05
																						100-GGAAGAAAGTGAGGAGG-117	1	0.0009834	9.834e-06	5.66667	FALSE	FALSE														101-GAAGAAAGTGAGGAGG-117	1	0.00130869	1.30869e-05	5.33333	FALSE	FALSE
																						115+TGCT+119	1	0.0009834	9.834e-06	1.33333	FALSE	FALSE
																						115+ATGTGGGAT+124	1	0.0009834	9.834e-06	3	TRUE	9.834e-06
																						115+ATCGATGTCGC+126	1	0.0009834	9.834e-06	3.66667	FALSE	FALSE
																						115+AGT+118	1	0.0009834	9.834e-06	1	TRUE	9.834e-06
																						115+AGGGTGGTATG+126	1	0.0009834	9.834e-06	3.66667	FALSE	FALSE
																						115+ACCCT+120	1	0.0009834	9.834e-06	1.66667	FALSE	FALSE
																						115+AAGTGA+121	1	0.0009834	9.834e-06	2	TRUE	9.834e-06
																						115+AAGTCAGAAAG+126	1	0.0009834	9.834e-06	3.66667	FALSE	FALSE
																						114+GAA+117	1	0.0009834	9.834e-06	1	TRUE	9.834e-06
																						114+ATGCT+119	1	0.0009834	9.834e-06	1.66667	FALSE	FALSE
																						114+ATGC+118	1	0.0009834	9.834e-06	1.33333	FALSE	FALSE
																						112-GGAGGAGGGTGGTAGTGCCACACAG-137	1	0.0009834	9.834e-06	8.33333	FALSE	FALSE
																						111-AGGAGGAG-119	1	0.0009834	9.834e-06	2.66667	FALSE	FALSE
																						109-TGAGGAGGAGGGTGGTAGTGCCACACAGA-138	1	0.0009834	9.834e-06	9.66667	FALSE	FALSE
																						109-TGAGGAGG-117	1	0.0009834	9.834e-06	2.66667	FALSE	FALSE
																						107-AGTGAGGAGGA-118	1	0.0009834	9.834e-06	3.66667	FALSE	FALSE
																						107-AGTGAGGAG-116	1	0.0009834	9.834e-06	3	TRUE	9.834e-06
																						105-AAAGTGAGGAGGAGG-120	1	0.0009834	9.834e-06	5	TRUE	9.834e-06
																						103-AGAAAGTGAGGAG-116	1	0.0009834	9.834e-06	4.33333	FALSE	FALSE
																						115+ATCGATGTCGCA+127	1	0.0009834	9.834e-06	4	TRUE	9.834e-06
																						115+C+116	1	0.0009834	9.834e-06	0.333333	FALSE	FALSE
																						115+TG+117	1	0.0009834	9.834e-06	0.666667	FALSE	FALSE
																						115+CAATCGATG+124	1	0.0009834	9.834e-06	3	TRUE	9.834e-06
																						115+TCGGCCAAAGG+126	1	0.0009834	9.834e-06	3.66667	FALSE	FALSE
																						115+TATCGATGTC+125	1	0.0009834	9.834e-06	3.33333	FALSE	FALSE
																						115+T+116	1	0.0009834	9.834e-06	0.333333	FALSE	FALSE
																						115+GTGGTGGAGT+125	1	0.0009834	9.834e-06	3.33333	FALSE	FALSE
																						115+GTGGTAGGAGGGTA+129	1	0.0009834	9.834e-06	4.66667	FALSE	FALSE
																						115+GGGTTGTATGC+126	1	0.0009834	9.834e-06	3.66667	FALSE	FALSE
																						115+GGGTTCACCTG+126	1	0.0009834	9.834e-06	3.66667	FALSE	FALSE
																						115+GGGTGGTATGT+126	1	0.0009834	9.834e-06	3.66667	FALSE	FALSE
																						115+GGGG+119	1	0.0009834	9.834e-06	1.33333	FALSE	FALSE
																						115+GGATTGGT+123	1	0.0009834	9.834e-06	2.66667	FALSE	FALSE
																						102-AAGAAAGTGAGGA-115	1	0.0009834	9.834e-06	4.33333	FALSE	FALSE
																						115+GGA+118	1	0.0009834	9.834e-06	1	TRUE	9.834e-06
																						115+GG+117	1	0.0009834	9.834e-06	0.666667	FALSE	FALSE
																						115+GATGTCGCAGCGAG+129	1	0.0009834	9.834e-06	4.66667	FALSE	FALSE
																						115+GAAA+119	1	0.0009834	9.834e-06	1.33333	FALSE	FALSE
																						115+CGGTGAAGTGG+126	1	0.0009834	9.834e-06	3.66667	FALSE	FALSE
																						115+CGATGTCGCAGAG+128	1	0.0009834	9.834e-06	4.33333	FALSE	FALSE
																						115+GGAG+119	1	0.0009834	9.834e-06	1.33333	FALSE	FALSE
[truncated: 37 more columns]

## Sheet: F2 zpg
	Input reads	Aligned reads	Modified reads	Unmodified reads	Modified frequency	WT frequency	R1 frequency	Others freq	Others In-frame	Others Out-of-frame		Zpg Female 1	80276									Zpg Female 2	91653									Zpg Female 3	80616									Zpg Female 4	80282
Zpg Female 1	94207	80276	41000	39276	0.510738	0.489262	0.494369	0.0163685	0.0159574	0.000411082		indel_tag	#Reads	%Reads	Freq	/3	In-frame status	in-frame freqs	SUM in-frame freqs	SUM out-frame		indel_tag	#Reads	%Reads	Freq	/3	In-frame status	in-frame freqs	SUM in-frame freqs	SUM out-frame		indel_tag	#Reads	%Reads	Freq	/3	In-frame status	in-frame freqs	SUM in-frame freqs	SUM out-frame		indel_tag	#Reads	%Reads	Freq	/3	In-frame status	in-frame freqs	SUM in-frame freqs
Zpg Female 2	99042	91653	45175	46478	0.492892	0.507108	0.480333	0.0125582	0.00759386	0.00496438		114-AGGAGG-120	39686	49.4369	0.494369	2	TRUE	0.494369				WT	46478	50.7108	0.507108	0.333333	FALSE	FALSE				114-AGGAGG-120	42554	52.786	0.52786	2	TRUE	0.52786				WT	40184	50.0536	0.500536	0.333333	FALSE	FALSE
Zpg Female 3	110368	80616	42662	37954	0.5292	0.4708	0.52786	0.00133968	0.00071946	0.000620224		WT	39276	48.9262	0.489262	0.333333	FALSE	FALSE				114-AGGAGG-120	44024	48.0333	0.480333	2	TRUE	0.480333				WT	37954	47.08	0.4708	0.333333	FALSE	FALSE				114-AGGAGG-120	40035	49.868	0.49868	2	TRUE	0.49868
Zpg Female 4	99924	80282	40098	40184	0.499464	0.500536	0.49868	0.000784734	0.000597892	0.000186841		115-GGA-118	1233	1.53595	0.0153595	1	TRUE	0.0153595				115-GGA-118	516	0.562993	0.00562993	1	TRUE	0.00562993				115-GGA-118	30	0.0372135	0.000372135	1	TRUE	0.000372135				115-GGAGGG-121	22	0.0274034	0.000274034	2	TRUE	0.000274034
Zpg Male 1	109153	104589	47959	56630	0.458547	0.541453	0.457419	0.00112823	0.000994368	0.000133857		115-GGAGGG-121	17	0.0211769	0.000211769	2	TRUE	0.000211769	0.0159574	0.000411082		116+T+117	334	0.364418	0.00364418	0.333333	FALSE	FALSE	0.00759386	0.00496438		97-TGAGGAAGAAAGTGAGGAGG-117	20	0.024809	0.00024809	6.66667	FALSE	FALSE	0.00071946	0.000620224		115-GGA-118	19	0.0236666	0.000236666	1	TRUE	0.000236666	0.000597892
Zpg Male 2	96775	29283	12703	16580	0.433801	0.566199	0.423386	0.0104156	0.00983506	0.000580542		103-AGAAAGTGAGGAGGA-118	17	0.0211769	0.000211769	5	TRUE	0.000211769				103-AGAAAGTGAGGAGGA-118	94	0.102561	0.00102561	5	TRUE	0.00102561				115-GGAGGG-121	12	0.0148854	0.000148854	2	TRUE	0.000148854				109-TGAGGA-115	6	0.00747366	7.47366e-05	2	TRUE	7.47366e-05
Zpg Male 3	100166	83759	41964	41795	0.501009	0.498991	0.500484	0.000525317	0.000417866	0.000107451		107-AGTGAGGA-115	11	0.0137027	0.000137027	2.66667	FALSE	FALSE				116+A+117	70	0.076375	0.00076375	0.333333	FALSE	FALSE				111-AGGAGGAGGGTGGTAGTG-129	6	0.00744269	7.44269e-05	6	TRUE	7.44269e-05				115-GGAGGGT-122	4	0.00498244	4.98244e-05	2.33333	FALSE	FALSE
Zpg Male 4	99687	91795	45898	45897	0.500005	0.499995	0.499591	0.000413966	0.000337709	7.62569e-05		109-TGAGGA-115	8	0.00996562	9.96562e-05	2	TRUE	9.96562e-05				115+TCGCGCCTCGAAGAAAGCGCACCCTCCAGG+145	62	0.0676464	0.000676464	10	TRUE	0.000676464				102-AAGAAAGTGAGGA-115	6	0.00744269	7.44269e-05	4.33333	FALSE	FALSE				114-AGGAGGG-121	2	0.00249122	2.49122e-05	2.33333	FALSE	FALSE
												115+AGAAAGAAGAAA+127	5	0.00622851	6.22851e-05	4	TRUE	6.22851e-05				116+G+117	21	0.0229125	0.000229125	0.333333	FALSE	FALSE				114-AGGAGGG-121	5	0.00620224	6.20224e-05	2.33333	FALSE	FALSE				115+A+116	2	0.00249122	2.49122e-05	0.333333	FALSE	FALSE
												115+A+116	3	0.00373711	3.73711e-05	0.333333	FALSE	FALSE				115-GGAGGG-121	11	0.0120018	0.000120018	2	TRUE	0.000120018				111-AGGAG-116	5	0.00620224	6.20224e-05	1.66667	FALSE	FALSE				107-AGTGAGGA-115	1	0.00124561	1.24561e-05	2.66667	FALSE	FALSE
												114-A-115	3	0.00373711	3.73711e-05	0.333333	FALSE	FALSE				109-TGAGGA-115	8	0.00872857	8.72857e-05	2	TRUE	8.72857e-05				109-TGAGGA-115	4	0.00496179	4.96179e-05	2	TRUE	4.96179e-05				109-TGAGGAGG-117	1	0.00124561	1.24561e-05	2.66667	FALSE	FALSE
	WT frequency	R1 frequency	Others freq	Others In-frame	Others Out-of-frame							109-TGAGGAGG-117	2	0.0024914	2.4914e-05	2.66667	FALSE	FALSE				114-A-115	5	0.00545536	5.45536e-05	0.333333	FALSE	FALSE				115+AGAAA+120	3	0.00372135	3.72135e-05	1.66667	FALSE	FALSE				111-AGGA-115	1	0.00124561	1.24561e-05	1.33333	FALSE	FALSE
Zpg Female F2 Avg	0.491926	0.500311	0.0077628	0.00621716	0.00154563							114-AGGAGGG-121	2	0.0024914	2.4914e-05	2.33333	FALSE	FALSE				114-AG-116	4	0.00436429	4.36429e-05	0.666667	FALSE	FALSE				114-AG-116	2	0.0024809	2.4809e-05	0.666667	FALSE	FALSE				111-AGGAGGA-118	1	0.00124561	1.24561e-05	2.33333	FALSE	FALSE
Zpg Male F2 Avg	0.526659	0.47022	0.00312078	0.00289625	0.000224527							115+GTCGCAGCGAGGTGAGG+132	2	0.0024914	2.4914e-05	5.66667	FALSE	FALSE				115+GGTAGTGCCACACAGAGAGCTTCGGATGCGAAAG+149	3	0.00327322	3.27322e-05	11.3333	FALSE	FALSE				114-AGGAG-119	2	0.0024809	2.4809e-05	1.66667	FALSE	FALSE				114-AG-116	1	0.00124561	1.24561e-05	0.666667	FALSE	FALSE
												115+GGGTGAGGAAGAAAG+130	1	0.0012457	1.2457e-05	5	TRUE	1.2457e-05				115-G-116	2	0.00218214	2.18214e-05	0.333333	FALSE	FALSE				109-TGAGGAG-116	2	0.0024809	2.4809e-05	2.33333	FALSE	FALSE				115+AGTG+119	1	0.00124561	1.24561e-05	1.33333	FALSE	FALSE
												97-TGAGGAAGAAAGTGAGGAGGAGG-120	1	0.0012457	1.2457e-05	7.66667	FALSE	FALSE				115+ACGATCGA+123	2	0.00218214	2.18214e-05	2.66667	FALSE	FALSE				103-AGAAAGTGAGGAGGA-118	2	0.0024809	2.4809e-05	5	TRUE	2.4809e-05				115+GTGCCACACAGAGGGCCACACAGAGAG+142	1	0.00124561	1.24561e-05	9	TRUE	1.24561e-05
												115-GGAGGGT-122	1	0.0012457	1.2457e-05	2.33333	FALSE	FALSE				115-GGAGGGT-122	2	0.00218214	2.18214e-05	2.33333	FALSE	FALSE				92-CGAGGTGAGGAAGAAAGTGAGGAG-116	1	0.00124045	1.24045e-05	8	TRUE	1.24045e-05				115-G-116	1	0.00124561	1.24561e-05	0.333333	FALSE	FALSE
												111-AGGAGGA-118	1	0.0012457	1.2457e-05	2.33333	FALSE	FALSE				115+GGGTGAGGAAGAAAG+130	1	0.00109107	1.09107e-05	5	TRUE	1.09107e-05				115-GGAGGGT-122	1	0.00124045	1.24045e-05	2.33333	FALSE	FALSE
												115+CGTGGGGACCC+126	1	0.0012457	1.2457e-05	3.66667	FALSE	FALSE				116+C+117	1	0.00109107	1.09107e-05	0.333333	FALSE	FALSE				105-AAAGTGAGGAG-116	1	0.00124045	1.24045e-05	3.66667	FALSE	FALSE
												115+CGCAGCGAGGTGAGGAAGA+134	1	0.0012457	1.2457e-05	6.33333	FALSE	FALSE				97-TGAGGAAGAAAGTGAGGAGGAGG-120	1	0.00109107	1.09107e-05	7.66667	FALSE	FALSE				111-AGGAGGA-118	1	0.00124045	1.24045e-05	2.33333	FALSE	FALSE
												111-AGGAGGAG-119	1	0.0012457	1.2457e-05	2.66667	FALSE	FALSE				102-AAGAAAGTGAGGAG-116	1	0.00109107	1.09107e-05	4.66667	FALSE	FALSE				115+GCTAC+120	1	0.00124045	1.24045e-05	1.66667	FALSE	FALSE
												105-AAAGTGAGGAG-116	1	0.0012457	1.2457e-05	3.66667	FALSE	FALSE				115+CGAGGAAGAAAGTGAGCCTCGCGCCTCGAA+145	1	0.00109107	1.09107e-05	10	TRUE	1.09107e-05				115+CTACGAAAG+124	1	0.00124045	1.24045e-05	3	TRUE	1.24045e-05
												114-AGGAG-119	1	0.0012457	1.2457e-05	1.66667	FALSE	FALSE				115+ACTAGGTGGA+125	1	0.00109107	1.09107e-05	3.33333	FALSE	FALSE				115+A+116	1	0.00124045	1.24045e-05	0.333333	FALSE	FALSE
												114-AG-116	1	0.0012457	1.2457e-05	0.666667	FALSE	FALSE				103-AGAAAGTGAGGA-115	1	0.00109107	1.09107e-05	4	TRUE	1.09107e-05				102-AAGAAAGTGAGGAGGAGG-120	1	0.00124045	1.24045e-05	6	TRUE	1.24045e-05
												115+CAGCGAGGCGAGGAAGAAAGTG+137	1	0.0012457	1.2457e-05	7.33333	FALSE	FALSE				115+AAAGAAGAAAGAAGGGAGAAAGT+138	1	0.00109107	1.09107e-05	7.66667	FALSE	FALSE				115+CGATCGATG+124	1	0.00124045	1.24045e-05	3	TRUE	1.24045e-05
																						115+A+116	1	0.00109107	1.09107e-05	0.333333	FALSE	FALSE
																						114-AGGAGGG-121	1	0.00109107	1.09107e-05	2.33333	FALSE	FALSE
																						111-AGGAGGA-118	1	0.00109107	1.09107e-05	2.33333	FALSE	FALSE
																						111-AGGAG-116	1	0.00109107	1.09107e-05	1.66667	FALSE	FALSE
																						109-TGAGGAGG-117	1	0.00109107	1.09107e-05	2.66667	FALSE	FALSE
																						107-AGTGAGGA-115	1	0.00109107	1.09107e-05	2.66667	FALSE	FALSE
																						106-AAGTGAGGA-115	1	0.00109107	1.09107e-05	3	TRUE	1.09107e-05
																						105-AAAGTGAGGAGGAGG-120	1	0.00109107	1.09107e-05	5	TRUE	1.09107e-05
																						115+AAGAAAAG+123	1	0.00109107	1.09107e-05	2.66667	FALSE	FALSE
[truncated: 37 more columns]

## Sheet: F3 control
	Input reads	Aligned reads	Modified reads	Unmodified reads	Modified frequency	WT frequency	R1 frequency	Others freq	Others In-frame	Others Out-of-frame		Control F3 1	16238									Control F3 2	97288									Control F3 3	89941									Control F3 4	107478
Control F3 1	88716	16238	4589	11649	0.282609	0.717391	0.282239	0.000369504	0.00030792	6.15839e-05	1	indel_tag	#Reads	%Reads	Freq	/3	In-frame status	in-frame freqs	SUM in-frame freqs	SUM out-frame		indel_tag	#Reads	%Reads	Freq	/3	In-frame status	in-frame freqs	SUM in-frame freqs	SUM out-frame		indel_tag	#Reads	%Reads	Freq	/3	In-frame status	in-frame freqs	SUM in-frame freqs	SUM out-frame		indel_tag	#Reads	%Reads	Freq	/3	In-frame status	in-frame freqs	SUM in-frame freqs
Control F3 2	106311	97288	24514	72774	0.251974	0.748026	0.251603	0.000370035	0.00032892	4.1115e-05	1	WT	11649	71.7391	0.717391	0.333333	FALSE	FALSE				WT	72774	74.8026	0.748026	0.333333	FALSE	FALSE				WT	65595	72.9311	0.729311	0.333333	FALSE	FALSE				WT	78576	73.1089	0.731089	0.333333	FALSE	FALSE
Control F3 3	101131	89941	24346	65595	0.270689	0.729311	0.270411	0.00027796	0.000233486	4.44736e-05	1	114-AGGAGG-120	4583	28.2239	0.282239	2	TRUE	0.282239				114-AGGAGG-120	24478	25.1603	0.251603	2	TRUE	0.251603				114-AGGAGG-120	24321	27.0411	0.270411	2	TRUE	0.270411				114-AGGAGG-120	28856	26.8483	0.268483	2	TRUE	0.268483
Control F3 4	118356	107478	28902	78576	0.268911	0.731089	0.268483	0.000427995	0.000362865	6.51296e-05	1	115-GGA-118	2	0.0123168	0.000123168	1	TRUE	0.000123168				115-GGA-118	16	0.016446	0.00016446	1	TRUE	0.00016446				115-GGAGGG-121	10	0.0111184	0.000111184	2	TRUE	0.000111184				115-GGAGGG-121	16	0.0148868	0.000148868	2	TRUE	0.000148868
Control F3 5	84118	74214	19559	54655	0.263549	0.736451	0.263158	0.000390762	0.000323389	6.73727e-05	1	115-GGAGGG-121	2	0.0123168	0.000123168	2	TRUE	0.000123168	0.00030792	6.15839e-05		115-GGAGGG-121	9	0.00925088	9.25088e-05	2	TRUE	9.25088e-05	0.00032892	4.1115e-05		115-GGA-118	5	0.0055592	5.5592e-05	1	TRUE	5.5592e-05	0.000233486	4.44736e-05		109-TGAGGA-115	8	0.00744338	7.44338e-05	2	TRUE	7.44338e-05	0.000362865
Control F3 6	104574	81655	23059	58596	0.282395	0.717605	0.282114	0.000281673	0.000232686	4.89866e-05	1	109-TGAGGA-115	1	0.00615839	6.15839e-05	2	TRUE	6.15839e-05				109-TGAGGA-115	5	0.00513938	5.13938e-05	2	TRUE	5.13938e-05				109-TGAGGA-115	4	0.00444736	4.44736e-05	2	TRUE	4.44736e-05				115-GGA-118	6	0.00558254	5.58254e-05	1	TRUE	5.58254e-05
Control F3 7	83597	2987	754	2233	0.252427	0.747573	0.251423	0.00100435	0.00100435	0	1	115-G-116	1	0.00615839	6.15839e-05	0.333333	FALSE	FALSE				103-AGAAAGTGAGGA-115	2	0.00205575	2.05575e-05	4	TRUE	2.05575e-05				103-AGAAAGTGAGGA-115	2	0.00222368	2.22368e-05	4	TRUE	2.22368e-05				103-AGAAAGTGAGGA-115	4	0.00372169	3.72169e-05	4	TRUE	3.72169e-05
Control F3 8	112247	92758	22540	70218	0.242998	0.757002	0.242674	0.000323422	0.000237176	8.62459e-05	1											114-A-115	1	0.00102788	1.02788e-05	0.333333	FALSE	FALSE				115-G-116	2	0.00222368	2.22368e-05	0.333333	FALSE	FALSE				114-A-115	2	0.00186085	1.86085e-05	0.333333	FALSE	FALSE
Control F3 9	98518	72004	19364	52640	0.26893	0.73107	0.268582	0.000347203	0.000277762	6.94406e-05	1											114-AGGAGGG-121	1	0.00102788	1.02788e-05	2.33333	FALSE	FALSE				114-A-115	1	0.00111184	1.11184e-05	0.333333	FALSE	FALSE				114-AG-116	2	0.00186085	1.86085e-05	0.666667	FALSE	FALSE
Control F3 10	111510	91797	24942	66855	0.271708	0.728292	0.271403	0.000305021	0.000239659	6.53616e-05	1											115+CGCAGCGAGGTGAGGAAGA+134	1	0.00102788	1.02788e-05	6.33333	FALSE	FALSE				115-GGAGGGT-122	1	0.00111184	1.11184e-05	2.33333	FALSE	FALSE				114-AGGAGGG-121	1	0.000930423	9.30423e-06	2.33333	FALSE	FALSE
Control F3 11	111237	93736	23292	70444	0.248485	0.751515	0.248154	0.000330716	0.000224033	0.000106683	1											115+GTCGCAGCGAGGCGAGG+132	1	0.00102788	1.02788e-05	5.66667	FALSE	FALSE														115+AGCGAGGCGAGGAAGAAAGTGA+137	1	0.000930423	9.30423e-06	7.33333	FALSE	FALSE
Control F3 12	116984	109308	29019	80289	0.265479	0.734521	0.265269	0.000210415	0.000164672	4.57423e-05	1																															115+ATGTCGCAGCGAGGC+130	1	0.000930423	9.30423e-06	5	TRUE	9.30423e-06
Control F3 13	111364	92929	24259	68670	0.261049	0.738951	0.260651	0.000398153	0.000301305	9.68481e-05	1																															115+CGAGGCGAGGAAGAAAGTGAGGAG+139	1	0.000930423	9.30423e-06	8	TRUE	9.30423e-06
Control F3 14	108263	85215	19655	65560	0.230652	0.769348	0.230265	0.000387256	0.000316846	7.04101e-05	1																															115+CGATCGATG+124	1	0.000930423	9.30423e-06	3	TRUE	9.30423e-06
Control F3 15	113916	93608	24709	68899	0.263962	0.736038	0.263706	0.000256388	0.000192291	6.40971e-05	1																															115+GCGAGGTGAGGAAGAAATTGAGGA+139	1	0.000930423	9.30423e-06	8	TRUE	9.30423e-06
Control F3 16	95977	81296	20971	60325	0.257959	0.742041	0.25754	0.000418225	0.000381323	3.69022e-05	1																															115+TCGATGTCGCAG+127	1	0.000930423	9.30423e-06	4	TRUE	9.30423e-06
Control F3 17	82822	70255	19221	51034	0.273589	0.726411	0.273247	0.000341613	0.000227742	0.000113871	1																															115-G-116	1	0.000930423	9.30423e-06	0.333333	FALSE	FALSE
Control F3 18	92803	54237	12970	41267	0.239136	0.760864	0.238785	0.000350314	0.000331877	1.84376e-05	1
Control F3 19	93761	79521	19207	60314	0.241534	0.758466	0.241244	0.000289232	0.000226071	6.27975e-05	1
`	WT frequency	R1 frequency	Others freq	Others In-frame	Others Out-of-frame
Control F3 all	0.740104	0.259524	0.000372644	0.000311283	6.1342e-05
[truncated: 136 more columns]

## Sheet: F3 vasa
	Order and sample #	Input reads	Aligned reads	Modified reads	Unmodified reads	Modified frequency	WT frequency	R1 frequency	Others freq	Others In-frame	Others Out-of-frame	Sum allele frequences	Vasa Female F3 1, Seq #2	52634		1							Vasa Female F3 2, Seq #2	66280									Vasa Female F3 3, Seq #1	71631									Vasa Female F3 3, Seq #2	69312
Vasa Female F3 1, Seq #2	40-257175549; 7	54187	52634	26584	26050	0.505073	0.494927	0.266634	0.238439	0.0824942	0.155945	1	indel_tag	#Reads	%Reads	Freq	/3	In-frame status	in-frame freqs	SUM in-frame freqs	SUM out-frame		indel_tag	#Reads	%Reads	Freq	/3	In-frame status	in-frame freqs	SUM in-frame freqs	SUM out-frame		indel_tag	#Reads	%Reads	Freq	/3	In-frame status	in-frame freqs	SUM in-frame freqs	SUM out-frame		indel_tag	#Reads	%Reads	Freq	/3	In-frame status	in-frame freqs
Vasa Female F3 2, Seq #2	40-257175549; 8	68038	66280	28799	37481	0.434505	0.565495	0.337372	0.0971334	0.0392426	0.0578908	1	WT	26050	49.4927	0.494927	0.333333	FALSE	FALSE				WT	37481	56.5495	0.565495	0.333333	FALSE	FALSE				WT	37883	52.8863	0.528863	0.333333	FALSE	FALSE				WT	35611	51.3778	0.513778	0.333333	FALSE	FALSE
Vasa Female F3 3, Seq #1	40-240619517; 3	72725	71631	33748	37883	0.471137	0.528863	0.266281	0.204855	0.101395	0.103461	1	114-AGGAGG-120	14034	26.6634	0.266634	2	TRUE	0.266634				114-AGGAGG-120	22361	33.7372	0.337372	2	TRUE	0.337372				114-AGGAGG-120	19074	26.6281	0.266281	2	TRUE	0.266281				114-AGGAGG-120	19182	27.6749	0.276749	2	TRUE	0.276749
Vasa Female F3 3, Seq #2	40-257175549; 9	72063	69312	33701	35611	0.486222	0.513778	0.276749	0.209473	0.0938798	0.115593	1	115-GGA-118	4337	8.23992	0.0823992	1	TRUE	0.0823992				115+GTGGTAAGGAAAGTGA+131	3636	5.48582	0.0548582	5.33333	FALSE	FALSE				115-GGA-118	7253	10.1255	0.101255	1	TRUE	0.101255				90-AGCGAGGTGAGGAAGAAAGTGAGGAG-116	7796	11.2477	0.112477	8.66667	FALSE	FALSE
Vasa Female F3 4, Seq #2	40-257175549; 10	63801	63080	26744	36336	0.42397	0.57603	0.32871	0.09526	0.0226379	0.0726221	1	97-TGAGGAAGAAAGTGAGGAGGAGG-120	3512	6.67249	0.0667249	7.66667	FALSE	FALSE	0.0824942	0.155945		115+GTGTGGAAAGGAAAGTGAGAAAGT+139	1654	2.49547	0.0249547	8	TRUE	0.0249547	0.0392426	0.0578908		90-AGCGAGGTGAGGAAGAAAGTGAGGAG-116	7180	10.0236	0.100236	8.66667	FALSE	FALSE	0.101395	0.103461		115-GGA-118	6499	9.37644	0.0937644	1	TRUE	0.0937644
Vasa Female F3 5, Seq #1	40-240619517; 5	66065	46539	27489	19050	0.590666	0.409334	0.377382	0.213283	0.175057	0.038226	1	115+GGTGAGGAAGAAAGTGAGCA+135	3192	6.06452	0.0606452	6.66667	FALSE	FALSE				115-GGA-118	917	1.38352	0.0138352	1	TRUE	0.0138352				111-AGGA-115	219	0.305734	0.00305734	1.33333	FALSE	FALSE				111-AGGA-115	208	0.300092	0.00300092	1.33333	FALSE	FALSE
Vasa Female F3 5, Seq #2	40-257175549; 11	68052	64688	38466	26222	0.594639	0.405361	0.378617	0.216022	0.179678	0.0363437	1	97-TGAGGAAGAAAGTGAGGAGG-117	1449	2.75297	0.0275297	6.66667	FALSE	FALSE				115-GGAGG-120	153	0.230839	0.00230839	1.66667	FALSE	FALSE				115-GGAGGG-121	6	0.00837626	8.37626e-05	2	TRUE	8.37626e-05				115-GGAGGG-121	4	0.00577101	5.77101e-05	2	TRUE	5.77101e-05
Vasa Female F3 6	40-260775643; 17	16075	15193	7752	7441	0.510235	0.489765	0.284473	0.225762	0.135391	0.0903706	1	115+GGTGAGGAAGAAAGTGAGGA+135	12	0.022799	0.00022799	6.66667	FALSE	FALSE		0.238439		97-TGAGGAAGAAAGTGAGGAGGAGG-120	17	0.0256488	0.000256488	7.66667	FALSE	FALSE				114-AGGAGGG-121	4	0.00558417	5.58417e-05	2.33333	FALSE	FALSE				103-AGAAAGTGAGGA-115	2	0.0028855	2.8855e-05	4	TRUE	2.8855e-05
Vasa Female F3 7	40-260775643; 18	18969	17735	8873	8862	0.50031	0.49969	0.339329	0.160981	0.0911193	0.0698619	1	115+CAGCGAGGTGAGGAAGAAAG+135	10	0.0189991	0.000189991	6.66667	FALSE	FALSE		1		115+ATGTCGCAGCGAGGCG+131	9	0.0135788	0.000135788	5.33333	FALSE	FALSE				91-GCGAGGTGAGGAAGAAAGTGAGGAGG-117	3	0.00418813	4.18813e-05	8.66667	FALSE	FALSE				115-GGAG-119	2	0.0028855	2.8855e-05	1.33333	FALSE	FALSE
Vasa Female F3 8	40-260775643; 19	42757	39069	17811	21258	0.455886	0.544114	0.286928	0.168957	0.139702	0.0292559	1	115+CGCAGCGAGGTGAGGAAGAA+135	4	0.00759965	7.59965e-05	6.66667	FALSE	FALSE				115+GCGAGGCGAGGAAGAAAGTGAGGA+139	7	0.0105613	0.000105613	8	TRUE	0.000105613				92-CGAGGTGAGGAAGAAAGTGAGGAG-116	3	0.00418813	4.18813e-05	8	TRUE	4.18813e-05				91-GCGAGGTGAGGAAGAAAGTGAGGAGG-117	2	0.0028855	2.8855e-05	8.66667	FALSE	FALSE
Vasa Female F3 9	40-260775643; 20	58015	53159	26247	26912	0.493745	0.506255	0.298501	0.195244	0.188754	0.00648996	1	115-GGAGGG-121	4	0.00759965	7.59965e-05	2	TRUE	7.59965e-05				115-GGAGGG-121	6	0.0090525	9.0525e-05	2	TRUE	9.0525e-05				109-TGAGGA-115	1	0.00139604	1.39604e-05	2	TRUE	1.39604e-05				111-AGGAGGAGGGTG-123	1	0.00144275	1.44275e-05	4	TRUE	1.44275e-05
Vasa Female F3 10	40-260775643; 21	33713	30462	14050	16412	0.46123	0.53877	0.291544	0.169687	0.053378	0.116309	1	115+GGTGAGGAAGAAAG+129	3	0.00569974	5.69974e-05	4.66667	FALSE	FALSE				103-AGAAAGTGAGGA-115	4	0.006035	6.035e-05	4	TRUE	6.035e-05				111-AGGAGGA-118	1	0.00139604	1.39604e-05	2.33333	FALSE	FALSE				114-AGGAGGG-121	1	0.00144275	1.44275e-05	2.33333	FALSE	FALSE
Vasa Female F3 11	40-260775643; 22	34476	31634	15260	16374	0.482392	0.517608	0.327085	0.155308	0.0819688	0.0733388	1	115-GGAG-119	2	0.00379983	3.79983e-05	1.33333	FALSE	FALSE				115+GTGGTAAGGAAAG+128	3	0.00452625	4.52625e-05	4.33333	FALSE	FALSE				114-A-115	1	0.00139604	1.39604e-05	0.333333	FALSE	FALSE				115-GGAGGGT-122	1	0.00144275	1.44275e-05	2.33333	FALSE	FALSE
Vasa Male F3 1, Seq #2	40-257175549; 1	39260	34013	11085	22928	0.325905	0.674095	0.32567	0.000235204	8.82016e-05	0.000147003	1	90-AGCGAGGTGAGGAAGAAAGTGAGGAG-116	2	0.00379983	3.79983e-05	8.66667	FALSE	FALSE				115+AGTGGTAAGGAAAGTG+131	2	0.0030175	3.0175e-05	5.33333	FALSE	FALSE				115-GGAGGGT-122	1	0.00139604	1.39604e-05	2.33333	FALSE	FALSE				92-CGAGGTGAGGAAGAAAGTGAGGAG-116	1	0.00144275	1.44275e-05	8	TRUE	1.44275e-05
Vasa Male F3 2, Seq #2	40-257175549; 2	49662	44412	10299	34113	0.231897	0.768103	0.231672	0.000225164	0.000135099	9.00657e-05	1	115+GGTAAGGAAGAAAGTGAGCA+135	2	0.00379983	3.79983e-05	6.66667	FALSE	FALSE				115+ATGTCGCAGCGAGGAG+131	2	0.0030175	3.0175e-05	5.33333	FALSE	FALSE				89-CAGCGAGGTGAGGAAGAAAGTGAGGAGG-117	1	0.00139604	1.39604e-05	9.33333	FALSE	FALSE				92-CGAGGTGAGGAAGAAAGTGAGGAGGA-118	1	0.00144275	1.44275e-05	8.66667	FALSE	FALSE
Vasa Male F3 3, Seq #1	40-240619517; 8	65051	57595	16946	40649	0.294227	0.705773	0.293862	0.000364615	0.000243077	0.000121538	1	115+AGGTGAGGAAGAAAGTGAGC+135	2	0.00379983	3.79983e-05	6.66667	FALSE	FALSE				114-A-115	2	0.0030175	3.0175e-05	0.333333	FALSE	FALSE				97-TGAGGAAGAAAGTGAGGAGGAG-119	1	0.00139604	1.39604e-05	7.33333	FALSE	FALSE				97-TGAGGAAGAAAGTGAGGAGGAG-119	1	0.00144275	1.44275e-05	7.33333	FALSE	FALSE
Vasa Male F3 3, Seq #2	40-257175549; 3	54946	51325	15482	35843	0.301646	0.698354	0.301452	0.000194837	0.000194837	0	1	115+GGTGAGGATGAAAGTGAGCA+135	1	0.00189991	1.89991e-05	6.66667	FALSE	FALSE				115+GTGGTAAGGAAGTGA+130	2	0.0030175	3.0175e-05	5	TRUE	3.0175e-05
Vasa Male F3 4, Seq #2	40-257175549; 4	65724	56668	16400	40268	0.289405	0.710595	0.289211	0.000194113	0.000176466	1.76466e-05	1	98-GAGGAAGAAAGTGAGGAGGAGGG-121	1	0.00189991	1.89991e-05	7.66667	FALSE	FALSE				115+CGCAGCGAGGCGAGGA+131	1	0.00150875	1.50875e-05	5.33333	FALSE	FALSE
Vasa Male F3 5, Seq #1	40-240619517; 10	66635	64854	19594	45260	0.302125	0.697875	0.301986	0.000138773	0.000107935	3.08385e-05	1	99-AGGAAGAAAGTGAGGAGGAG-119	1	0.00189991	1.89991e-05	6.66667	FALSE	FALSE				115+GTGTGGAAAGGAAAGTGAGGA+136	1	0.00150875	1.50875e-05	7	TRUE	1.50875e-05
Vasa Male F3 5, Seq #2	40-257175549; 5	74633	73604	22984	50620	0.312266	0.687734	0.312075	0.000190207	0.000149448	4.07587e-05	1	115+TCGCAGCGAGGTGAGGAAGA+135	1	0.00189991	1.89991e-05	6.66667	FALSE	FALSE				115+AGAAAG+121	1	0.00150875	1.50875e-05	2	TRUE	1.50875e-05
Vasa Male F3 6, Seq #2	40-257175549; 6	75621	73954	23254	50700	0.314439	0.685561	0.314101	0.000338048	0.000270438	6.76096e-05	1	115+GTGGTAAGGAAAGTGA+131	1	0.00189991	1.89991e-05	5.33333	FALSE	FALSE				97-TGAGGAAGAAAGTGAGGAGG-117	1	0.00150875	1.50875e-05	6.66667	FALSE	FALSE
Vasa Male F3 7	40-260775643; 13	48715	46300	12782	33518	0.276069	0.723931	0.275702	0.000367171	0.000323974	4.31965e-05	1	115+GGTGATGAAGAAAGTGAACA+135	1	0.00189991	1.89991e-05	6.66667	FALSE	FALSE				115+AGT+118	1	0.00150875	1.50875e-05	1	TRUE	1.50875e-05
Vasa Male F3 8	40-260775643; 14	44203	41753	12102	29651	0.289847	0.710153	0.289512	0.000335305	0.000287404	4.79007e-05	1	103-AGAAAGTGAGGA-115	1	0.00189991	1.89991e-05	4	TRUE	1.89991e-05				115+AGTGTGGAAAGGAAAGTGAGAAAG+139	1	0.00150875	1.50875e-05	8	TRUE	1.50875e-05
Vasa Male F3 9*10	40-260775643; 15	23829	21853	5694	16159	0.260559	0.739441	0.260239	0.000320322	0.000228802	9.15206e-05	1	115+GGTGAGGAGGAAAGTGAGCA+135	1	0.00189991	1.89991e-05	6.66667	FALSE	FALSE				115+GTGTTAAGGAAAGTGA+131	1	0.00150875	1.50875e-05	5.33333	FALSE	FALSE
Vasa Male F3 11	40-260775643; 16	19779	18490	4639	13851	0.250892	0.749108	0.250514	0.000378583	0.000378583	0	1	115+GGTGAGGAAGGAAGTGAGCA+135	1	0.00189991	1.89991e-05	6.66667	FALSE	FALSE				115+GTGTGGAGAGGAAAGTGAGAAAGT+139	1	0.00150875	1.50875e-05	8	TRUE	1.50875e-05
													115+GGTGAGGAAGAAAGTGATCA+135	1	0.00189991	1.89991e-05	6.66667	FALSE	FALSE				115+GTGTGGAAGGGAAAGTGAGAAAGT+139	1	0.00150875	1.50875e-05	8	TRUE	1.50875e-05
f	**In case of a replicate the replicate with highest input read depth was chosen (in green)												114-A-115	1	0.00189991	1.89991e-05	0.333333	FALSE	FALSE				115+GTGTGGAAAGGAGAGTGAGAAAGT+139	1	0.00150875	1.50875e-05	8	TRUE	1.50875e-05
m	**Technical replictes not shown in main figures. These are duplicate sequencing reactions for identical samples of PCR-amplified DNA (in grey)												115+GGTGAGGAAGAAAGGGAGCA+135	1	0.00189991	1.89991e-05	6.66667	FALSE	FALSE				115+GTGTGGAAAGGAAAGTGTGAAAGT+139	1	0.00150875	1.50875e-05	8	TRUE	1.50875e-05
													115+GGTGAGGAAGAAAGAGAGCA+135	1	0.00189991	1.89991e-05	6.66667	FALSE	FALSE				115+GTGGTGAGGAAAGTGA+131	1	0.00150875	1.50875e-05	5.33333	FALSE	FALSE
													115+GGCGAGGAAGAAAGTGAGGA+135	1	0.00189991	1.89991e-05	6.66667	FALSE	FALSE				115+ATGGTAAGGAAAGTGA+131	1	0.00150875	1.50875e-05	5.33333	FALSE	FALSE
													115+GGCGAGGAAGAAAGTGAGCA+135	1	0.00189991	1.89991e-05	6.66667	FALSE	FALSE				115+GTGTGGAAAGGAAAGTGAGAAAGG+139	1	0.00150875	1.50875e-05	8	TRUE	1.50875e-05
		WT frequency	R1 frequency	Others freq	Others In-frame	Others Out-of-frame							115+GCAGCGAGGTGAGGAAGAAA+135	1	0.00189991	1.89991e-05	6.66667	FALSE	FALSE				115+CGAGGCGAGGAAGAAAGTGAGGAG+139	1	0.00150875	1.50875e-05	8	TRUE	1.50875e-05
Vasa Female F3 Avg		0.515532	0.309476	0.174992	0.101013	0.0739791							115+CGCCGCGAGGTGAGGAAGAA+135	1	0.00189991	1.89991e-05	6.66667	FALSE	FALSE				115+GTGGTAAGGGAAGTGA+131	1	0.00150875	1.50875e-05	5.33333	FALSE	FALSE
Vasa Male F3 Avg		0.716463	0.283247	0.00028973	0.000223998	6.57319e-05							115+CGCAGCGAGGCGAGGAAGAA+135	1	0.00189991	1.89991e-05	6.66667	FALSE	FALSE				115+GTGGTAAGGAAGGTGA+131	1	0.00150875	1.50875e-05	5.33333	FALSE	FALSE
													115+GGTGAGGAAGAAAGTGAGTA+135	1	0.00189991	1.89991e-05	6.66667	FALSE	FALSE				115+GTGGTAAGGAAAGTGAGGA+134	1	0.00150875	1.50875e-05	6.33333	FALSE	FALSE
																							115+GTGGAAAGGAAAGTGAGAAAGT+137	1	0.00150875	1.50875e-05	7.33333	FALSE	FALSE
																							115+GTATGGAAAGGAAAGTGAGAAAGT+139	1	0.00150875	1.50875e-05	8	TRUE	1.50875e-05
																							115+GTAGTAAGGAAAGTGA+131	1	0.00150875	1.50875e-05	5.33333	FALSE	FALSE
																							115+GGGGTAAGGAAAGTGA+131	1	0.00150875	1.50875e-05	5.33333	FALSE	FALSE
																							115+GCGGTAAGGAAAGTGA+131	1	0.00150875	1.50875e-05	5.33333	FALSE	FALSE
																							115+GTGGTAAGGAAAGTGAGAAAGT+137	1	0.00150875	1.50875e-05	7.33333	FALSE	FALSE
		WT frequency	Others freq	R1 frequency
Vasa Female F3 Avg		0.515532	0.174992	0.309476
Vasa Male F3 Avg		0.716463	0.00028973	0.283247
[truncated: 191 more columns]

## Sheet: F3 nos
	Order and sample #	Input reads	Aligned reads	Modified reads	Unmodified reads	Modified frequency	WT frequency	R1 frequency	Others freq	Others In-frame	Others Out-of-frame		Nos Female F3 1, Seq #2	65496									Nos Female F3 2, Seq #2	73825									Nos Female F3 3, Seq #1	59657									Nos Female F3 3, Seq #2	69557
Nos Female F3 1, Seq #2	40-257488817; 1	74942	65496	28699	36797	0.438179	0.561821	0.302721	0.135459	0.0190699	0.116389	1	indel_tag	#Reads	%Reads	Freq	/3	In-frame status	in-frame freqs	SUM in-frame freqs	SUM out-frame		indel_tag	#Reads	%Reads	Freq	/3	In-frame status	in-frame freqs	SUM in-frame freqs	SUM out-frame		indel_tag	#Reads	%Reads	Freq	/3	In-frame status	in-frame freqs	SUM in-frame freqs	SUM out-frame		indel_tag	#Reads	%Reads	Freq	/3	In-frame status	in-frame freqs
Nos Female F3 2, Seq #2	40-257488817; 2	78191	73825	30372	43453	0.411405	0.588595	0.377447	0.0339587	0.0312496	0.00270911	1	WT	36797	56.1821	0.561821	0.333333	FALSE	FALSE				WT	43453	58.8595	0.588595	0.333333	FALSE	FALSE				WT	46500	77.9456	0.779456	0.333333	FALSE	FALSE				WT	54642	78.5572	0.785572	0.333333	FALSE	FALSE
Nos Female F3 3, Seq #1	40-240619517; 14	59953	59657	13157	46500	0.220544	0.779456	0.220343	0.00020115	0.000167625	3.3525e-05	1	114-AGGAGG-120	19827	30.2721	0.302721	2	TRUE	0.302721				114-AGGAGG-120	27865	37.7447	0.377447	2	TRUE	0.377447				114-AGGAGG-120	13145	22.0343	0.220343	2	TRUE	0.220343				114-AGGAGG-120	14903	21.4256	0.214256	2	TRUE	0.214256
Nos Female F3 3, Seq #2	40-257488817; 3	70722	69557	14915	54642	0.214428	0.785572	0.214256	0.00017252	0.000115014	5.75068e-05	1	97-TGAGGAAGAAAGTGAGGAGG-117	6743	10.2953	0.102953	6.66667	FALSE	FALSE				115-GGA-118	2096	2.83915	0.0283915	1	TRUE	0.0283915				115-GGA-118	4	0.006705	6.705e-05	1	TRUE	6.705e-05				115-GGA-118	6	0.00862602	8.62602e-05	1	TRUE	8.62602e-05
Nos Female F3 4, Seq #2	40-257488817; 4	66280	65316	17222	48094	0.263672	0.736328	0.235027	0.0286454	0.000199032	0.0284463	1	115-GGA-118	1099	1.67797	0.0167797	1	TRUE	0.0167797	0.0190699	0.116389		109-TGAGGA-115	132	0.178801	0.00178801	2	TRUE	0.00178801	0.0312496	0.00270911		109-TGAGGA-115	3	0.00502875	5.02875e-05	2	TRUE	5.02875e-05	0.000167625	3.3525e-05		103-AGAAAGTGAGGA-115	2	0.00287534	2.87534e-05	4	TRUE	2.87534e-05
Nos Female F3 4, Seq #3	40-257488817; 5	68984	67781	18000	49781	0.265561	0.734439	0.235405	0.0301559	0.000295068	0.0298609	1	114-AG-116	528	0.806156	0.00806156	0.666667	FALSE	FALSE				115+ATGCTGC+122	80	0.108364	0.00108364	2.33333	FALSE	FALSE				115-GGAGGG-121	3	0.00502875	5.02875e-05	2	TRUE	5.02875e-05				115+AG+117	1	0.00143767	1.43767e-05	0.666667	FALSE	FALSE
Nos Female F3 5, Seq #2	40-257488817; 6	72240	65518	23963	41555	0.365747	0.634253	0.332458	0.0332886	0.0277176	0.00557099	1	107-AGTGAGGA-115	101	0.154208	0.00154208	2.66667	FALSE	FALSE				103-AGAAAGTGAGGA-115	16	0.0216729	0.000216729	4	TRUE	0.000216729				114-A-115	1	0.00167625	1.67625e-05	0.333333	FALSE	FALSE				115-G-116	1	0.00143767	1.43767e-05	0.333333	FALSE	FALSE
Nos Female F3 6, Seq #2	40-257488817; 7	67134	50173	14524	35649	0.289478	0.710522	0.271879	0.0175991	0.0174995	9.96552e-05	1	109-TGAGGAG-116	86	0.131306	0.00131306	2.33333	FALSE	FALSE				105-AAAGTGAGGAG-116	12	0.0162547	0.000162547	3.66667	FALSE	FALSE				115-G-116	1	0.00167625	1.67625e-05	0.333333	FALSE	FALSE				115-GGAGGGT-122	1	0.00143767	1.43767e-05	2.33333	FALSE	FALSE
Nos Female F3 7, Seq #2	40-257488817; 8	48301	42816	12711	30105	0.296875	0.703125	0.242736	0.0541386	0.000140135	0.0539985	1	92-CGAGGTGAGGAAGAAAGTGAGGAG-116	62	0.0946623	0.000946623	8	TRUE	0.000946623				115-GGAGGG-121	10	0.0135455	0.000135455	2	TRUE	0.000135455														97-TGAGGAAGAAAGTGAGGAGG-117	1	0.00143767	1.43767e-05	6.66667	FALSE	FALSE
Nos Female F3 8, Seq #1	40-240619517; 19	72473	72237	23094	49143	0.319698	0.680302	0.265404	0.0542935	0.0542381	5.53733e-05	1	115+T+116	52	0.0793942	0.000793942	0.333333	FALSE	FALSE				115-GGAGGGTGG-124	10	0.0135455	0.000135455	3	TRUE	0.000135455
Nos Female F3 8, Seq #2	40-257488817; 9	51605	51215	16262	34953	0.317524	0.682476	0.263302	0.0542224	0.0541638	5.85766e-05	1	69-AGATGCTACGATCGATGTCGCAGCGAGGTGAGGAAGAAAGTGAGGAGGAGG-120	44	0.0671797	0.000671797	17	TRUE	0.000671797				109-TGAGGAG-116	8	0.0108364	0.000108364	2.33333	FALSE	FALSE
Nos Female F3 9	40-260775643; 7	27920	26582	7712	18870	0.290121	0.709879	0.28903	0.00109096	0.000902867	0.000188097	1	115+A+116	35	0.0534384	0.000534384	0.333333	FALSE	FALSE				114-AG-116	8	0.0108364	0.000108364	0.666667	FALSE	FALSE
Nos Female F3 10	40-260775643; 8	27577	23545	7042	16503	0.299087	0.700913	0.298662	0.000424719	0.000339775	8.49437e-05	1	115+AG+117	28	0.0427507	0.000427507	0.666667	FALSE	FALSE				107-AGTGAGGA-115	8	0.0108364	0.000108364	2.66667	FALSE	FALSE
Nos Female F3 11	40-260775643; 9	31440	27583	7721	19862	0.279919	0.720081	0.276185	0.00373418	0.000435051	0.00329913	1	109-TGAGGA-115	25	0.0381703	0.000381703	2	TRUE	0.000381703				106-AAGTGAGGA-115	8	0.0108364	0.000108364	3	TRUE	0.000108364
Nos Female F3 12	40-260775643; 10	26262	23757	7425	16332	0.312539	0.687461	0.308835	0.00370417	0.00256766	0.00113651	1	63-TGGATCAGATGCTACGATCGATGTCGCAGCGAGGTGAGGAAGAAAGTGAGGA-115	13	0.0198485	0.000198485	17.3333	FALSE	FALSE				89-CAGCGAGGTGAGGAAGAAAGTGAGGAG-116	7	0.00948188	9.48188e-05	9	TRUE	9.48188e-05
Nos Female F3 13	40-260775643; 11	52826	49086	10166	38920	0.207106	0.792894	0.206882	0.000224096	0.000162979	6.11172e-05	1	97-TGAGGAAGAAAGTGAGGAGGAGG-120	10	0.0152681	0.000152681	7.66667	FALSE	FALSE				111-AGGAG-116	7	0.00948188	9.48188e-05	1.66667	FALSE	FALSE
Nos Female F3 14	40-260775643; 12	50869	46447	6066	40381	0.1306	0.8694	0.130191	0.000409068	0.000366009	4.30598e-05	1	103-AGAAAGTGAGGA-115	5	0.00763405	7.63405e-05	4	TRUE	7.63405e-05				115+GAAGCAAGTCTGCTGTCTGCTACCACCA+143	6	0.00812733	8.12733e-05	9.33333	FALSE	FALSE
Nos Male F3 1	40-257488817; 10	59335	55648	14960	40688	0.268833	0.731167	0.267952	0.000880535	0.000790684	8.98505e-05	1	106-AAGTGAGGA-115	4	0.00610724	6.10724e-05	3	TRUE	6.10724e-05				115+A+116	6	0.00812733	8.12733e-05	0.333333	FALSE	FALSE
Nos Male F3 2	40-257488817; 11	70428	61445	14197	47248	0.231052	0.768948	0.230906	0.000146472	9.76483e-05	4.88242e-05	1	114+GAA+117	3	0.00458043	4.58043e-05	1	TRUE	4.58043e-05				115+G+116	6	0.00812733	8.12733e-05	0.333333	FALSE	FALSE
Nos Male F3 3	40-257488817; 12	72297	63865	16493	47372	0.258248	0.741752	0.258029	0.000219212	0.00015658	6.26321e-05	1	115-GGAGGG-121	3	0.00458043	4.58043e-05	2	TRUE	4.58043e-05				68-CAGATGCTACGATCGATGTCGCAGCGAGGTGAGGAAGAAAGTGAGGA-115	5	0.00677277	6.77277e-05	15.6667	FALSE	FALSE
Nos Male F3 4	40-257488817; 13	49108	46603	12395	34208	0.26597	0.73403	0.265798	0.000171663	0.000150205	2.14578e-05	1	115+TGGA+119	3	0.00458043	4.58043e-05	1.33333	FALSE	FALSE				105-AAAGTGAGGA-115	5	0.00677277	6.77277e-05	3.33333	FALSE	FALSE
Nos Male F3 5	40-257488817; 14	70864	64988	14833	50155	0.228242	0.771758	0.228027	0.000215424	0.000153875	6.15498e-05	1	94-AGGTGAGGAAGAAAGTGAGGAG-116	2	0.00305362	3.05362e-05	7.33333	FALSE	FALSE				111-AGGAGGAGGGTG-123	5	0.00677277	6.77277e-05	4	TRUE	6.77277e-05
Nos Male F3 6	40-260775643; 1	26020	24600	6517	18083	0.264919	0.735081	0.264715	0.000203252	0.000162602	4.06504e-05	1	99-AGGAAGAAAGTGAGGAGGAG-119	2	0.00305362	3.05362e-05	6.66667	FALSE	FALSE				114-AGGAGGG-121	5	0.00677277	6.77277e-05	2.33333	FALSE	FALSE
Nos Male F3 7	40-260775643; 2	30426	28667	8502	20165	0.296578	0.703422	0.295985	0.000593016	0.000558133	3.48833e-05	1	115+TGGTAGTGCCACAC+129	2	0.00305362	3.05362e-05	4.66667	FALSE	FALSE				115+T+116	4	0.00541822	5.41822e-05	0.333333	FALSE	FALSE
Nos Male F3 8	40-260775643; 3	69019	65271	15982	49289	0.244856	0.755144	0.244412	0.000444301	0.000337056	0.000107245	1	101-GAAGAAAGTGAGGAGGAGGG-121	2	0.00305362	3.05362e-05	6.66667	FALSE	FALSE				102-AAGAAAGTGAGGA-115	4	0.00541822	5.41822e-05	4.33333	FALSE	FALSE
Nos Male F3 9	40-260775643; 4	39685	36963	9154	27809	0.247653	0.752347	0.246977	0.000676352	0.000541082	0.00013527	1	103-AGAAAGTGAGGAGGA-118	2	0.00305362	3.05362e-05	5	TRUE	3.05362e-05				115+CGGTGGTAGTGCCACACAG+134	4	0.00541822	5.41822e-05	6.33333	FALSE	FALSE
Nos Male F3 10	40-260775643; 5	47834	44685	11856	32829	0.265324	0.734676	0.265123	0.00020141	0.000179031	2.23789e-05	1	114+GT+116	2	0.00305362	3.05362e-05	0.666667	FALSE	FALSE				115-GGAGGGTGGTAGTGCCACACAGAGAGCTTCGGA-148	4	0.00541822	5.41822e-05	11	TRUE	5.41822e-05
Nos Male F3 11	40-260775643; 6	39188	36783	9361	27422	0.254493	0.745507	0.25403	0.00046217	0.000407797	5.43729e-05	1	115+GGGTG+120	2	0.00305362	3.05362e-05	1.66667	FALSE	FALSE				115+GTGAGTAGTA+125	3	0.00406366	4.06366e-05	3.33333	FALSE	FALSE
													115+GTGGTAGGGTGAGGAAGAAAGTGAGGTGG+144	1	0.00152681	1.52681e-05	9.66667	FALSE	FALSE				111-AGGA-115	3	0.00406366	4.06366e-05	1.33333	FALSE	FALSE
`		WT frequency	R1 frequency	Others freq	Others In-frame	Others Out-of-frame							115+AAGGAGGAAGAAA+128	1	0.00152681	1.52681e-05	4.33333	FALSE	FALSE				86-TCGCAGCGAGGTGAGGAAGAAAGTGAGGAG-116	3	0.00406366	4.06366e-05	10	TRUE	4.06366e-05
Nos Female F3 Avg		0.705951	0.267829	0.0262194	0.0110663	0.015153							109-TGAGGAGGAG-119	1	0.00152681	1.52681e-05	3.33333	FALSE	FALSE				115+TGGTAGTGCCACCACCAGA+134	2	0.00270911	2.70911e-05	6.33333	FALSE	FALSE
Nos Male F3 Avg		0.743076	0.256541	0.000383074	0.000321336	6.17378e-05							111-AGGA-115	1	0.00152681	1.52681e-05	1.33333	FALSE	FALSE				92-CGAGGTGAGGAAGAAAGTGAGGAG-116	2	0.00270911	2.70911e-05	8	TRUE	2.70911e-05
													111-AGGAG-116	1	0.00152681	1.52681e-05	1.66667	FALSE	FALSE				115+GAG+118	2	0.00270911	2.70911e-05	1	TRUE	2.70911e-05
													74-CTACGATCGATGTCGCAGCGAGGTGAGGAAGAAAGTGAGGAG-116	1	0.00152681	1.52681e-05	14	TRUE	1.52681e-05				97-TGAGGAAGAAAGTGAGGAGGAGG-120	2	0.00270911	2.70911e-05	7.66667	FALSE	FALSE
													115+ACTACCACCCTCAGTGA+132	1	0.00152681	1.52681e-05	5.66667	FALSE	FALSE				107-AGTGAGGAG-116	2	0.00270911	2.70911e-05	3	TRUE	2.70911e-05
													115-GGAGGGT-122	1	0.00152681	1.52681e-05	2.33333	FALSE	FALSE				115+AAGGCTTGGTAGTGAGGGTGGAG+138	2	0.00270911	2.70911e-05	7.66667	FALSE	FALSE
													115+CTACCACCAA+125	1	0.00152681	1.52681e-05	3.33333	FALSE	FALSE				71-ATGCTACGATCGATGTCGCAGCGAGGTGAGGAAGAAAGTGAGGAG-116	2	0.00270911	2.70911e-05	15	TRUE	2.70911e-05
													115-GGAGG-120	1	0.00152681	1.52681e-05	1.66667	FALSE	FALSE				107-AGTGAGGAGGA-118	2	0.00270911	2.70911e-05	3.66667	FALSE	FALSE
													115+CTTC+119	1	0.00152681	1.52681e-05	1.33333	FALSE	FALSE				114-AGGAGGGTGG-124	2	0.00270911	2.70911e-05	3.33333	FALSE	FALSE
													115+TGGTAGTGTGGTACA+130	1	0.00152681	1.52681e-05	5	TRUE	1.52681e-05				114-A-115	2	0.00270911	2.70911e-05	0.333333	FALSE	FALSE
													115+GGCGA+120	1	0.00152681	1.52681e-05	1.66667	FALSE	FALSE				114+TG+116	2	0.00270911	2.70911e-05	0.666667	FALSE	FALSE
													115+G+116	1	0.00152681	1.52681e-05	0.333333	FALSE	FALSE				83-ATGTCGCAGCGAGGTGAGGAAGAAAGTGAGGAGGAGG-120	2	0.00270911	2.70911e-05	12.3333	FALSE	FALSE
																							115-GGAGGGT-122	2	0.00270911	2.70911e-05	2.33333	FALSE	FALSE
																							90-AGCGAGGTGAGGAAGAAAGTGAGGAG-116	1	0.00135455	1.35455e-05	8.66667	FALSE	FALSE
																							67-TCAGATGCTACGATCGATGTCGCAGCGAGGTGAGGAAGAAAGTGAGGAGGA-118	1	0.00135455	1.35455e-05	17	TRUE	1.35455e-05
																							71-ATGCTACGATCGATGTCGCAGCGAGGTGAGGAAGAAAGTGAGGAGGAG-119	1	0.00135455	1.35455e-05	16	TRUE	1.35455e-05
																							100-GGAAGAAAGTGAGGAGGAGGGTGGTAGTGCCACACAGAGAGCTTCGGATGTGGATACAACGGAAGCTGAGA-171	1	0.00135455	1.35455e-05	23.6667	FALSE	FALSE
																							115-GGAGG-120	1	0.00135455	1.35455e-05	1.66667	FALSE	FALSE
		WT frequency	Others freq	R1 frequency																			115+TGAGG+120	1	0.00135455	1.35455e-05	1.66667	FALSE	FALSE
Nos Female F3 Avg		0.705951	0.0262194	0.267829																			115+CGATCGATGT+125	1	0.00135455	1.35455e-05	3.33333	FALSE	FALSE
Nos Male F3 Avg		0.743076	0.000383074	0.256541																			115+AGGTAGGTA+124	1	0.00135455	1.35455e-05	3	TRUE	1.35455e-05
																							114-AGGAG-119	1	0.00135455	1.35455e-05	1.66667	FALSE	FALSE
																							114+GTG+117	1	0.00135455	1.35455e-05	1	TRUE	1.35455e-05
																							109-TGAGGAGGAGGGTGGTAGTG-129	1	0.00135455	1.35455e-05	6.66667	FALSE	FALSE
																							105-AAAGTGAGGAGGAGGGTG-123	1	0.00135455	1.35455e-05	6	TRUE	1.35455e-05
																							105-AAAGTGAGGAGGAGG-120	1	0.00135455	1.35455e-05	5	TRUE	1.35455e-05
																							103-AGAAAGTGAGGAGGA-118	1	0.00135455	1.35455e-05	5	TRUE	1.35455e-05
																							102-AAGAAAGTGAGGAG-116	1	0.00135455	1.35455e-05	4.66667	FALSE	FALSE
																							115+AAGTGA+121	1	0.00135455	1.35455e-05	2	TRUE	1.35455e-05
[truncated: 218 more columns]

[truncated: 2 more sheets: F3 zpg, F3 zpg -R1B]
